# Supplementary material for: Human pangenome analysis of sequences missing from the reference genome reveals their widespread evolutionary, phenotypic, and functional roles
Source: Nucleic Acids Res. 2024 Feb 14;52(5):2212–30. doi: 10.1093/nar/gkae086 (PMC10954445; doi:10.1093/nar/gkae086)
Supplement: gkae086_Supplemental_Files [file gkae086_supplemental_files.zip › Supplemental_Tables.xlsx]

## Sheet: Index
Supplementary Table 1. Information of public samples and datasets used in this study
Supplementary Table 2. Assessment of base-level error rate and disagreements for de novo assemblies
Supplementary Table 3. Quality value assessment of assemblies
Supplementary Table 4. Orthogonal validation of extracted NRSs by PacBio HiFi data
Supplementary Table 5. Anchoring positions relative to GRCh38 for NRSs
Supplementary Table 6. NRSs found in T2T-CHM13
Supplementary Table 7. The statistics of NRSs overlapped with insertions from other datasets
Supplementary Table 8. Genome-wide distribution of NRS hotspots in segmental duplication regions and last 5 Mbp of chromosomes
Supplementary Table 9. The summary of repeat elements for the NRSs
Supplementary Table 10. The summary of NRSs in nonhuman primates
Supplementary Table 11. Gene prediction and annotation of NRSs
Supplementary Table 12. Genomic feature annotation of anchored position of NRSs
Supplementary Table 13. NRSs intersected triplet repeats
Supplementary Table 14. NRSs intersected VNTRs that located in the exons of protein-coding genes
Supplementary Table 15. Genotyping evaluation of NRSs of HG002
Supplementary Table 16. Statistics of NRS genotypes in the parent-offspring trios
Supplementary Table 17. Significant NRS-associated transcript expression quantitative trait loci (eQTLs)
Supplementary Table 18. Transcript eQTLs associated NRSs that locate in the exon of genes
Supplementary Table 19. The GO enrichment analysis of eQTL assocaited genes
Supplementary Table 20. NRSs of eQTL with more significant signal relative to SNPs
Supplementary Table 21. The information of NRSs with significant PBS between EAS and AFR
Supplementary Table 22. The information of NRSs with Significant PBS between EAS and AMR
Supplementary Table 23. The significant NRSs associated with the clinical phenotypes by GWAS
Supplementary Table 24. The NRSs in strong LD with phenotype associated SNPs reported by GWAS catalogue

## Sheet: Table S1 
Supplementary Table 1. Information of public samples and datasets used in this study
Sample	PlatForma	NCBI Assembly accession	Ancestry	Depthb	URL	Run information	Data sourcec
CHM1	HiFi	GCA_001297185.2	NA	30	https://www.ebi.ac.uk/biosamples/samples/SAMN15548882	SRR14407676, SRR14407677	NHGRI
CHM13	HiFi	GCA_009914755.3	NA	30	https://www.ebi.ac.uk/biosamples/samples/SAMN03255769	SRR11292120-SRR11292123	Nurk et al., 2022 (NHGRI)
HEK293	HiFi		NA	18.6	https://www.ebi.ac.uk/biosamples/samples/SAMN14372074	SRR11301122	Höijer et al., 2020
HG002	HiFi	GCA_011064465.1	European	30	https://www.ebi.ac.uk/biosamples/samples/SAMN13948589	SRR10382244-SRR10382249	Liao et al., 2022 (HPRC_plus)
HG003	HiFi	https://s3-us-west-2.amazonaws.com/human-pangenomics/index.html?prefix=publications/SHASTA2019/assemblies/polished_scaffolded/	European	21.8	https://www.ebi.ac.uk/biosamples/samples/SAMN03283345	SRR14724451-SRR14724453	Altemose et al., 2022 (HPRC)
HG004	HiFi	https://s3-us-west-2.amazonaws.com/human-pangenomics/index.html?prefix=publications/SHASTA2019/assemblies/polished_scaffolded/	European	21.5	https://www.ebi.ac.uk/biosamples/samples/SAMN03283346	SRR14724448-SRR14724450	Altemose et al., 2022 (HPRC)
HG005	HiFi	GCA_018506945.1, GCA_018506965.1	East Asian	30	https://www.ebi.ac.uk/biosamples/samples/SAMN03283350	SRR14856442-SRR14856445, SRR14856451, SRR14856462, SRR14856463	Liao et al., 2022 (HPRC_plus)
HG006	HiFi		East Asian	30	https://www.ebi.ac.uk/biosamples/samples/SAMN19514548	SRR14856439-SRR14856441, SRR14856456-SRR14856461	Altemose et al., 2022 (HPRC)
HG007	HiFi		East Asian	20.7	https://www.ebi.ac.uk/biosamples/samples/SAMN19514549	SRR14724444, SRR14724541, SRR14724542	Altemose et al., 2022 (HPRC)
HG00096	CLR		European	30	http://www.ebi.ac.uk/biosamples/samples/SAME123268	SRR13606075, SRR13606076	Ebert et al., 2021 (HGSVC2)
HG00171	CLR		European	30	http://www.ebi.ac.uk/biosamples/samples/SAME124961	ERR5101148, ERR5101149	Ebert et al., 2021 (HGSVC2)
HG00268	CLR	GCA_008065235.1	European	30	http://www.ebi.ac.uk/biosamples/samples/SAME123574	SRR7511979-SRR7512008	Ebert et al., 2021 (HGSVC2)
HG00438	HiFi	GCA_018471515.1, GCA_018472595.1	East Asian	30	http://www.ebi.ac.uk/biosamples/samples/SAME125267	SRR13684374	Liao et al., 2022 (HPRC)
HG00447	CLR		East Asian	30	http://www.ebi.ac.uk/biosamples/samples/SAME124953	SRR10259329-SRR10259331	NHGRI
HG00512	CLR	GCA_002022525.1, GCA_002022525.1	East Asian	30	http://www.ebi.ac.uk/biosamples/samples/SAME123525	SRR13606077-SRR13606084	Ebert et al., 2021 (HGSVC2)
HG00513	CLR		East Asian	30	http://www.ebi.ac.uk/biosamples/samples/SAME123526	SRR13606085-SRR13606092	Ebert et al., 2021 (HGSVC2)
HG00514	HiFi	GCA_002180035.3	East Asian	30	http://www.ebi.ac.uk/biosamples/samples/SAME123522	ERR4982327-ERR4982329	Ebert et al., 2021 (HGSVC2)
HG00621	HiFi	GCA_018472575.1, GCA_018472605.1	East Asian	30	http://www.ebi.ac.uk/biosamples/samples/SAME123082	SRR13684373	Liao et al., 2022 (HPRC)
HG00673	HiFi	GCA_018472565.1, GCA_018472585.1	East Asian	30	http://www.ebi.ac.uk/biosamples/samples/SAME123605	SRR13684382	Liao et al., 2022 (HPRC)
HG00731	HiFi		American	30	http://www.ebi.ac.uk/biosamples/samples/SAME125390	ERR3840017-ERR3840021	Ebert et al., 2021 (HGSVC2)
HG00732	HiFi		American	25.4	http://www.ebi.ac.uk/biosamples/samples/SAME125396	ERR3861388-ERR3861393	Ebert et al., 2021 (HGSVC2)
HG00733	HiFi	GCA_003634875.1, GCA_003634875.1	American	30	http://www.ebi.ac.uk/biosamples/samples/SAME125399	ERR3822935, ERR3861382-ERR3861387	Liao et al., 2022 (HPRC_plus)
HG00735	HiFi	GCA_018472715.1, GCA_018472765.1	American	30	http://www.ebi.ac.uk/biosamples/samples/SAME123042	SRR13684381	Liao et al., 2022 (HPRC)
HG00741	HiFi	GCA_018471095.1, GCA_018471105.1	American	30	http://www.ebi.ac.uk/biosamples/samples/SAME124833	SRR13684380	Liao et al., 2022 (HPRC)
HG00766	HiFi	GCA_011008995.1	East Asian	18.7	http://www.ebi.ac.uk/biosamples/samples/SAME124458	SRR12576543	NHGRI
HG00864	CLR		East Asian	30	http://www.ebi.ac.uk/biosamples/samples/SAME123547	SRR13606093, SRR13606094	Ebert et al., 2021 (HGSVC2)
HG01071	HiFi	GCA_018472685.1, GCA_018472725.1	American	30	http://www.ebi.ac.uk/biosamples/samples/SAME123009	SRR13684379	Liao et al., 2022 (HPRC)
HG01106	HiFi	GCA_018471075.1, GCA_018471345.1	American	30	http://www.ebi.ac.uk/biosamples/samples/SAME123674	SRR13684378	Liao et al., 2022 (HPRC)
HG01109	HiFi	GCA_018504365.1, GCA_018504645.1	American	30	http://www.ebi.ac.uk/biosamples/samples/SAME123669	SRR14611239	Liao et al., 2022 (HPRC_plus)
HG01114	CLR		American	30	http://www.ebi.ac.uk/biosamples/samples/SAME123483	ERR5101150, ERR5101151	Ebert et al., 2021 (HGSVC2)
HG01123	HiFi	GCA_018469665.1, GCA_018469695.1	American	30	http://www.ebi.ac.uk/biosamples/samples/SAME1840204	SRR13684290	Liao et al., 2022 (HPRC)
HG01175	HiFi	GCA_018471065.1, GCA_018471085.1	American	30	http://www.ebi.ac.uk/biosamples/samples/SAME124618	SRR13684377	Liao et al., 2022 (HPRC)
HG01243	HiFi	GCA_018504045.1, GCA_018504375.1	American	30	http://www.ebi.ac.uk/biosamples/samples/SAME125063	SRR14611238	Liao et al., 2022 (HPRC_plus)
HG01258	HiFi	GCA_018469405.1, GCA_018469675.1	American	30	http://www.ebi.ac.uk/biosamples/samples/SAME125279	SRR13684289	Liao et al., 2022 (HPRC)
HG01358	HiFi	GCA_018469865.1, GCA_018469965.1	American	30	http://www.ebi.ac.uk/biosamples/samples/SAME124688	SRR13684283	Liao et al., 2022 (HPRC)
HG01361	HiFi	GCA_018469685.1, GCA_018469705.1	American	30	http://www.ebi.ac.uk/biosamples/samples/SAME124504	SRR13684282	Liao et al., 2022 (HPRC)
HG01442	HiFi		American	30	http://www.ebi.ac.uk/biosamples/samples/SAME123238	SRR14611224	Altemose et al., 2022 (HPRC)
HG01493	CLR		American	30	http://www.ebi.ac.uk/biosamples/samples/SAME124138	SRR13434042	NHGRI
HG01505	CLR		European	30	http://www.ebi.ac.uk/biosamples/samples/SAME124946	SRR13606095, SRR13606096	Ebert et al., 2021 (HGSVC2)
HG01596	CLR		East Asian	30	http://www.ebi.ac.uk/biosamples/samples/SAME125227	ERR5101152, ERR5101153	Ebert et al., 2021 (HGSVC2)
HG01891	HiFi	GCA_018467155.1, GCA_018467165.1	African	30	http://www.ebi.ac.uk/biosamples/samples/SAME123029	SRR13684280	Liao et al., 2022 (HPRC)
HG01916	CLR		African	30	http://www.ebi.ac.uk/biosamples/samples/SAME1839853	SRR13434013	NHGRI
HG01928	HiFi	GCA_018472695.1, GCA_018472705.1	American	30	http://www.ebi.ac.uk/biosamples/samples/SAME123782	SRR13684376	Liao et al., 2022 (HPRC)
HG01952	HiFi	GCA_018471545.1, GCA_018471555.1	American	30	http://www.ebi.ac.uk/biosamples/samples/SAME123975	SRR13684375	Liao et al., 2022 (HPRC)
HG01978	HiFi	GCA_018472845.1, GCA_018472865.1	American	30	http://www.ebi.ac.uk/biosamples/samples/SAME124332	SRR13684372	Liao et al., 2022 (HPRC)
HG02011	CLR		African	30	http://www.ebi.ac.uk/biosamples/samples/SAME123443	ERR3861412	Ebert et al., 2021 (HGSVC2)
HG02055	HiFi	GCA_018505855.1, GCA_018506125.1	African	30	http://www.ebi.ac.uk/biosamples/samples/SAME1839531	SRR14611225	Liao et al., 2022 (HPRC_plus)
HG02080	HiFi	GCA_018504055.1, GCA_018504085.1	East Asian	30	http://www.ebi.ac.uk/biosamples/samples/SAME124825	SRR14611227	Liao et al., 2022 (HPRC_plus)
HG02106	CLR	GCA_008583285.1	American	30	http://www.ebi.ac.uk/biosamples/samples/SAME123875	SRR7515657-SRR7515701	Ebert et al., 2021 (HGSVC2)
HG02109	HiFi	GCA_018505825.1, GCA_018505865.1	African	30	https://www.ebi.ac.uk/biosamples/samples/SAMN13958415	SRR14611222	Liao et al., 2022 (HPRC_plus)
HG02145	HiFi	GCA_018852585.1, GCA_018852595.1	African	30	http://www.ebi.ac.uk/biosamples/samples/SAME1839616	SRR14611221	Liao et al., 2022 (HPRC_plus)
HG02148	HiFi	GCA_018471525.1, GCA_018471535.1	American	30	http://www.ebi.ac.uk/biosamples/samples/SAME1839697	SRR13684391	Liao et al., 2022 (HPRC)
HG02257	HiFi	GCA_018466835.1, GCA_018466845.1	African	30	http://www.ebi.ac.uk/biosamples/samples/SAME1839326	SRR13684279	Liao et al., 2022 (HPRC)
HG02486	HiFi	GCA_018467005.1, GCA_018467015.1	African	30	http://www.ebi.ac.uk/biosamples/samples/SAME1839558	SRR13684276-SRR13684278	Liao et al., 2022 (HPRC)
HG02559	HiFi	GCA_018466855.1, GCA_018466985.1	African	30	http://www.ebi.ac.uk/biosamples/samples/SAME1840052	SRR13684287, SRR13684288	Liao et al., 2022 (HPRC)
HG02572	HiFi	GCA_018470435.1, GCA_018470445.1	African	30	http://www.ebi.ac.uk/biosamples/samples/SAME1839570	SRR13684286	Liao et al., 2022 (HPRC)
HG02587	CLR		African	30	http://www.ebi.ac.uk/biosamples/samples/SAME1839409	ERR5101154, ERR5101155	Ebert et al., 2021 (HGSVC2)
HG02622	HiFi	GCA_018469875.1, GCA_018469925.1	African	30	http://www.ebi.ac.uk/biosamples/samples/SAME1840185	SRR13684390	Liao et al., 2022 (HPRC)
HG02630	HiFi	GCA_018469945.1, GCA_018469955.1	African	19.9	http://www.ebi.ac.uk/biosamples/samples/SAME1839963	SRR13684389	Liao et al., 2022 (HPRC)
HG02717	HiFi	GCA_018469935.1, GCA_018470425.1	African	30	http://www.ebi.ac.uk/biosamples/samples/SAME1839976	SRR13684388	Liao et al., 2022 (HPRC)
HG02723	HiFi	GCA_018504065.1, GCA_018504075.1	African	30	http://www.ebi.ac.uk/biosamples/samples/SAME1839742	SRR14611220	Liao et al., 2022 (HPRC_plus)
HG02726	CLR		South Asian	30	http://www.ebi.ac.uk/biosamples/samples/SAME1839732	SRR13423274	NHGRI
HG02818	HiFi	GCA_018503575.1, GCA_018503585.1	African	29	http://www.ebi.ac.uk/biosamples/samples/SAME1839810	SRR14611216-SRR14611219	Liao et al., 2022 (HPRC_plus)
HG02886	HiFi	GCA_018470455.1, GCA_018470465.1	African	30	http://www.ebi.ac.uk/biosamples/samples/SAME1840151	SRR13684387	Liao et al., 2022 (HPRC)
HG02970	HiFi	GCA_014083845.1	African	30	http://www.ebi.ac.uk/biosamples/samples/SAME1840260	SRR14611236, SRR14611237	NHGRI
HG03009	CLR		South Asian	30	http://www.ebi.ac.uk/biosamples/samples/SAME1840256	ERR3861416	Ebert et al., 2021 (HGSVC2)
HG03065	CLR		African	30	http://www.ebi.ac.uk/biosamples/samples/SAME1839318	ERR3861397, ERR3861398	Ebert et al., 2021 (HGSVC2)
HG03098	HiFi	GCA_018506155.1, GCA_018506165.1	African	30	http://www.ebi.ac.uk/biosamples/samples/SAME1840136	SRR14611223	Liao et al., 2022 (HPRC_plus)
HG03125	CLR	GCA_009935935.1	African	30	http://www.ebi.ac.uk/biosamples/samples/SAME1839675	SRR12057697	Ebert et al., 2021 (HGSVC2)
HG03371	CLR		African	30	http://www.ebi.ac.uk/biosamples/samples/SAME1839712	ERR3861407, ERR3861408	Ebert et al., 2021 (HGSVC2)
HG03453	HiFi	GCA_018472855.1, GCA_018473305.1	African	30	http://www.ebi.ac.uk/biosamples/samples/SAME1839750	SRR13684386	Liao et al., 2022 (HPRC)
HG03471	HiFi		African	30	http://www.ebi.ac.uk/biosamples/samples/SAME1839677	SRR13684385	NHGRI
HG03486	HiFi	GCA_018503245.1, GCA_018503525.1	African	30	http://www.ebi.ac.uk/biosamples/samples/SAME1839474	SRR14611235	Liao et al., 2022 (HPRC_plus)
HG03492	HiFi	GCA_018505835.1, GCA_018505845.1	South Asian	30	http://www.ebi.ac.uk/biosamples/samples/SAME1839196	SRR14611234	Liao et al., 2022 (HPRC_plus)
HG03516	HiFi	GCA_018469415.1, GCA_018469425.1	African	30	http://www.ebi.ac.uk/biosamples/samples/SAME1840160	SRR13684285	Liao et al., 2022 (HPRC)
HG03519	CLR		African	30	http://www.ebi.ac.uk/biosamples/samples/SAME1840176	SRR13434046	NHGRI
HG03522	CLR		African	30	http://www.ebi.ac.uk/biosamples/samples/SAME1840193	SRR13434222	NHGRI
HG03540	HiFi	GCA_018473295.1, GCA_018473315.1	African	30	http://www.ebi.ac.uk/biosamples/samples/SAME1839745	SRR13684384	Liao et al., 2022 (HPRC)
HG03579	HiFi	GCA_018472825.1, GCA_018472835.1	African	30	http://www.ebi.ac.uk/biosamples/samples/SAME1839247	SRR13684383	Liao et al., 2022 (HPRC)
HG03617	CLR		South Asian	30	http://www.ebi.ac.uk/biosamples/samples/SAME1840056	SRR13434033	NHGRI
HG03683	CLR		South Asian	30	http://www.ebi.ac.uk/biosamples/samples/SAME1840325	ERR3861403	Ebert et al., 2021 (HGSVC2)
HG03732	CLR		South Asian	30	http://www.ebi.ac.uk/biosamples/samples/SAME1839378	ERR5101156-ERR5101158	Ebert et al., 2021 (HGSVC2)
HG03736	HiFi		South Asian	17.3	http://www.ebi.ac.uk/biosamples/samples/SAME1839389	SRR12576625	NHGRI
HG03807	CLR	GCA_003601015.1	South Asian	26.6	http://www.ebi.ac.uk/biosamples/samples/SAME1839547	SRR8078393-SRR8078408	Ebert et al., 2021 (HGSVC2)
HG04036	CLR		South Asian	30	http://www.ebi.ac.uk/biosamples/samples/SAME1839492	SRR13434389	NHGRI
HG04217	CLR	GCA_007821485.1	South Asian	30	http://www.ebi.ac.uk/biosamples/samples/SAME1839350	SRR7538472, SRR7538473, SRR7538476, SRR7538478-SRR7538481, SRR7538509, SRR7538513, SRR7538522-SRR7538525, SRR7538528, SRR7538529, SRR7538531, SRR7538548, SRR7538562-SRR7538567, SRR7538592-SRR7538596, SRR7538598-SRR7538600, SRR7538606, SRR7538624-SRR7538632, SRR7538634-SRR7538637, SRR7538641, SRR7538642, SRR7538645-SRR7538648, SRR7538650, SRR7538676, SRR7538682-SRR7538687, SRR7538719, SRR7538721, …	Ebert et al., 2021 (HGSVC2)
HGDP00550	CLR	GCA_009176485.1	Oceania	30	https://www.ebi.ac.uk/biosamples/samples/SAMEA3302738	SRR8842888-SRR8842912	IGSR
KOREF	HiFi		East Asian	30	https://www.ebi.ac.uk/biosamples/samples/SAMN12084064	SRR14759118-SRR14759121, SRR14759123, SRR14759124	Kim HS. et al., 2022
NA12329	CLR		European	30	http://www.ebi.ac.uk/biosamples/samples/SAME123531	ERR3861409, ERR3861410	Ebert et al., 2021 (HGSVC2)
NA12878	HiFi	GCA_002077035.3	European	30	http://www.ebi.ac.uk/biosamples/samples/SAME123392	SRR9001768-SRR9001773	Ebert et al., 2021 (HGSVC2)
NA18534	CLR		East Asian	30	http://www.ebi.ac.uk/biosamples/samples/SAME124488	SRR13606097, SRR13606098	Ebert et al., 2021 (HGSVC2)
NA18906	HiFi	GCA_018503255.1, GCA_018503285.1	African	30	http://www.ebi.ac.uk/biosamples/samples/SAME123562	SRR14611233	Liao et al., 2022 (HPRC_plus)
NA18939	CLR		East Asian	30	http://www.ebi.ac.uk/biosamples/samples/SAME123041	SRR13606067, SRR13606068	Ebert et al., 2021 (HGSVC2)
NA18943	ONT		East Asian	26	http://www.ebi.ac.uk/biosamples/samples/SAME124309	DRR180427	NHGRI
NA19030	HiFi		African	30	http://www.ebi.ac.uk/biosamples/samples/SAME123544	SRR14611232	NHGRI
NA19238	HiFi		African	26	https://www.ebi.ac.uk/biosamples/samples/SAME124999	ERR4914869, ERR4914930, ERR4914938, ERR4914939, ERR4914945, ERR4914948, ERR4914951, ERR4968411	Ebert et al., 2021 (HGSVC2)
NA19239	HiFi		African	27	http://www.ebi.ac.uk/biosamples/samples/SAME125081	ERR4914942, ERR4914959, ERR4914962, ERR4914966, ERR4914967, ERR4968414, ERR4968415	Ebert et al., 2021 (HGSVC2)
NA19240	HiFi	GCA_018503265.1, GCA_018503275.1	African	30	http://www.ebi.ac.uk/biosamples/samples/SAME123688	SRR14611231	Liao et al., 2022 (HPRC_plus)
NA19650	CLR		American	20.8	http://www.ebi.ac.uk/biosamples/samples/SAME124976	SRR13606069, SRR13606070	Ebert et al., 2021 (HGSVC2)
NA19734	HiFi		American	17	http://www.ebi.ac.uk/biosamples/samples/SAME124873	SRR12576536	NHGRI
NA19836	CLR	GCA_009299535.1	African	30	http://www.ebi.ac.uk/biosamples/samples/SAME125031	SRR9683596-SRR9683626	NHGRI
NA20128	CLR		African	30	http://www.ebi.ac.uk/biosamples/samples/SAME122887	SRR13423222	NHGRI
NA20129	HiFi	GCA_018504625.1, GCA_018504635.1	African	30	http://www.ebi.ac.uk/biosamples/samples/SAME122886	SRR14611230	Liao et al., 2022 (HPRC_plus)
NA20300	HiFi	GCA_009769715.1	African	30	http://www.ebi.ac.uk/biosamples/samples/SAME123603	SRR14611228, SRR14611229	NHGRI
NA20502	CLR	GCA_009650525.1	European	30	http://www.ebi.ac.uk/biosamples/samples/SAME124358	SRR9677471-SRR9677495	NHGRI
NA20509	CLR		European	30	http://www.ebi.ac.uk/biosamples/samples/SAME124354	SRR13606071, SRR13606072	Ebert et al., 2021 (HGSVC2)
NA20847	CLR		South Asian	30	https://www.ebi.ac.uk/biosamples/samples/SAME123432	SRR13606073, SRR13606074	Ebert et al., 2021 (HGSVC2)
NA20862	CLR	GCA_009734825.1	South Asian	30	http://www.ebi.ac.uk/biosamples/samples/SAME123804	SRR9683639-SRR9683651	NHGRI
NA21309	HiFi	GCA_018504655.1, GCA_018504665.1	African	30	https://www.ebi.ac.uk/biosamples/samples/SAMN11308573	SRR14611226	Liao et al., 2022 (HPRC_plus)
CQ082	ONT		East Asian	23.2	https://www.ebi.ac.uk/biosamples/samples/SAMN16934173	SRR13155980	Quan et al., 2021
CQ085	ONT		East Asian	17.5	https://www.ebi.ac.uk/biosamples/samples/SAMN16934174	SRR13155979	Quan et al., 2021
CQ091	ONT		East Asian	28.4	https://www.ebi.ac.uk/biosamples/samples/SAMN16934175	SRR13155968	Quan et al., 2021
CQ095	ONT		East Asian	19.3	https://www.ebi.ac.uk/biosamples/samples/SAMN16934176	SRR13155962	Quan et al., 2021
CQ104	ONT		East Asian	20.4	https://www.ebi.ac.uk/biosamples/samples/SAMN16934177	SRR13155961	Quan et al., 2021
CQ115	ONT		East Asian	20.9	https://www.ebi.ac.uk/biosamples/samples/SAMN16934178	SRR13155960	Quan et al., 2021
CQ121	ONT		East Asian	14.9	https://www.ebi.ac.uk/biosamples/samples/SAMN16934179	SRR13155959	Quan et al., 2021
CQ123	ONT		East Asian	20.3	https://www.ebi.ac.uk/biosamples/samples/SAMN16934180	SRR13155958	Quan et al., 2021
CQ132	ONT		East Asian	20.8	https://www.ebi.ac.uk/biosamples/samples/SAMN16934181	SRR13155957	Quan et al., 2021
CQ136	ONT		East Asian	17.5	https://www.ebi.ac.uk/biosamples/samples/SAMN16934182	SRR13155956	Quan et al., 2021
CQ143	ONT		East Asian	24.4	https://www.ebi.ac.uk/biosamples/samples/SAMN16934183	SRR13155978	Quan et al., 2021
CQ144	ONT		East Asian	21.6	https://www.ebi.ac.uk/biosamples/samples/SAMN16934184	SRR13155977	Quan et al., 2021
CQ152	ONT		East Asian	26.4	https://www.ebi.ac.uk/biosamples/samples/SAMN16934185	SRR13155976	Quan et al., 2021
CQ188	ONT		East Asian	22.9	https://www.ebi.ac.uk/biosamples/samples/SAMN16934186	SRR13155975	Quan et al., 2021
CQ200	ONT		East Asian	15.1	https://www.ebi.ac.uk/biosamples/samples/SAMN16934187	SRR13155974	Quan et al., 2021
CQ232	ONT		East Asian	30	https://www.ebi.ac.uk/biosamples/samples/SAMN16934188	SRR13155973	Quan et al., 2021
CQ233	ONT		East Asian	12.6	https://www.ebi.ac.uk/biosamples/samples/SAMN16934189	SRR13155972	Quan et al., 2021
CQ234	ONT		East Asian	29.5	https://www.ebi.ac.uk/biosamples/samples/SAMN16934190	SRR13155971	Quan et al., 2021
CQ235	ONT		East Asian	26.7	https://www.ebi.ac.uk/biosamples/samples/SAMN16934191	SRR13155970	Quan et al., 2021
CQ236	ONT		East Asian	23.8	https://www.ebi.ac.uk/biosamples/samples/SAMN16934192	SRR13155969	Quan et al., 2021
CQ292	ONT		East Asian	16.9	https://www.ebi.ac.uk/biosamples/samples/SAMN16934193	SRR13155967	Quan et al., 2021
CQ294	ONT		East Asian	17.4	https://www.ebi.ac.uk/biosamples/samples/SAMN16934194	SRR13155966	Quan et al., 2021
CQ295	ONT		East Asian	14.3	https://www.ebi.ac.uk/biosamples/samples/SAMN16934195	SRR13155965	Quan et al., 2021
CQ296	ONT		East Asian	19.8	https://www.ebi.ac.uk/biosamples/samples/SAMN16934196	SRR13155964	Quan et al., 2021
CQ297	ONT		East Asian	14.6	https://www.ebi.ac.uk/biosamples/samples/SAMN16934197	SRR13155963	Quan et al., 2021
CN001	ONT		East Asian	15.7	https://ngdc.cncb.ac.cn/gsa-human/browse/HRA000792	HRR225042	Wu et al., 2021
CN002	ONT		East Asian	16.8	https://ngdc.cncb.ac.cn/gsa-human/browse/HRA000792	HRR225043	Wu et al., 2021
CN003	ONT		East Asian	18	https://ngdc.cncb.ac.cn/gsa-human/browse/HRA000792	HRR225044	Wu et al., 2021
CN004	ONT		East Asian	16.1	https://ngdc.cncb.ac.cn/gsa-human/browse/HRA000792	HRR225045	Wu et al., 2021
CN005	ONT		East Asian	16.1	https://ngdc.cncb.ac.cn/gsa-human/browse/HRA000792	HRR225046	Wu et al., 2021
CN006	ONT		East Asian	17.3	https://ngdc.cncb.ac.cn/gsa-human/browse/HRA000792	HRR225047	Wu et al., 2021
CN007	ONT		East Asian	19.1	https://ngdc.cncb.ac.cn/gsa-human/browse/HRA000792	HRR225048	Wu et al., 2021
CN008	ONT		East Asian	19.6	https://ngdc.cncb.ac.cn/gsa-human/browse/HRA000792	HRR225049	Wu et al., 2021
CN009	ONT		East Asian	17.3	https://ngdc.cncb.ac.cn/gsa-human/browse/HRA000792	HRR225050	Wu et al., 2021
CN010	ONT		East Asian	16.3	https://ngdc.cncb.ac.cn/gsa-human/browse/HRA000792	HRR225051	Wu et al., 2021
CN011	ONT		East Asian	16.4	https://ngdc.cncb.ac.cn/gsa-human/browse/HRA000792	HRR225052	Wu et al., 2021
CN012	ONT		East Asian	18	https://ngdc.cncb.ac.cn/gsa-human/browse/HRA000792	HRR225053	Wu et al., 2021
CN013	ONT		East Asian	16.3	https://ngdc.cncb.ac.cn/gsa-human/browse/HRA000792	HRR225054	Wu et al., 2021
CN014	ONT		East Asian	16.3	https://ngdc.cncb.ac.cn/gsa-human/browse/HRA000792	HRR225055	Wu et al., 2021
CN015	ONT		East Asian	14.3	https://ngdc.cncb.ac.cn/gsa-human/browse/HRA000792	HRR225056	Wu et al., 2021
CN016	ONT		East Asian	14.6	https://ngdc.cncb.ac.cn/gsa-human/browse/HRA000792	HRR225057	Wu et al., 2021
CN017	ONT		East Asian	14.6	https://ngdc.cncb.ac.cn/gsa-human/browse/HRA000792	HRR225058	Wu et al., 2021
CN018	ONT		East Asian	18.2	https://ngdc.cncb.ac.cn/gsa-human/browse/HRA000792	HRR225059	Wu et al., 2021
CN019	ONT		East Asian	14.7	https://ngdc.cncb.ac.cn/gsa-human/browse/HRA000792	HRR225060	Wu et al., 2021
CN022	ONT		East Asian	15.2	https://ngdc.cncb.ac.cn/gsa-human/browse/HRA000792	HRR225061	Wu et al., 2021
CN028	ONT		East Asian	15.1	https://ngdc.cncb.ac.cn/gsa-human/browse/HRA000792	HRR225062	Wu et al., 2021
CN032	ONT		East Asian	19.3	https://ngdc.cncb.ac.cn/gsa-human/browse/HRA000792	HRR225063	Wu et al., 2021
CN033	ONT		East Asian	20	https://ngdc.cncb.ac.cn/gsa-human/browse/HRA000792	HRR225064	Wu et al., 2021
CN037	ONT		East Asian	18.6	https://ngdc.cncb.ac.cn/gsa-human/browse/HRA000792	HRR225065	Wu et al., 2021
CN038	ONT		East Asian	15	https://ngdc.cncb.ac.cn/gsa-human/browse/HRA000792	HRR225066	Wu et al., 2021
CN039	ONT		East Asian	15.9	https://ngdc.cncb.ac.cn/gsa-human/browse/HRA000792	HRR225067	Wu et al., 2021
CN041	ONT		East Asian	17.8	https://ngdc.cncb.ac.cn/gsa-human/browse/HRA000792	HRR225068	Wu et al., 2021
CN042	ONT		East Asian	18.2	https://ngdc.cncb.ac.cn/gsa-human/browse/HRA000792	HRR225069	Wu et al., 2021
CN043	ONT		East Asian	14.8	https://ngdc.cncb.ac.cn/gsa-human/browse/HRA000792	HRR225070	Wu et al., 2021
CN044	ONT		East Asian	15.4	https://ngdc.cncb.ac.cn/gsa-human/browse/HRA000792	HRR225071	Wu et al., 2021
CN045	ONT		East Asian	14.9	https://ngdc.cncb.ac.cn/gsa-human/browse/HRA000792	HRR225072	Wu et al., 2021
CN046	ONT		East Asian	17.4	https://ngdc.cncb.ac.cn/gsa-human/browse/HRA000792	HRR225073	Wu et al., 2021
CN047	ONT		East Asian	15.2	https://ngdc.cncb.ac.cn/gsa-human/browse/HRA000792	HRR225074	Wu et al., 2021
CN050	ONT		East Asian	14.3	https://ngdc.cncb.ac.cn/gsa-human/browse/HRA000792	HRR225075	Wu et al., 2021
CN051	ONT		East Asian	16.7	https://ngdc.cncb.ac.cn/gsa-human/browse/HRA000792	HRR225076	Wu et al., 2021
CN053	ONT		East Asian	19.1	https://ngdc.cncb.ac.cn/gsa-human/browse/HRA000792	HRR225077	Wu et al., 2021
CN058	ONT		East Asian	14.3	https://ngdc.cncb.ac.cn/gsa-human/browse/HRA000792	HRR225078	Wu et al., 2021
CN061	ONT		East Asian	17.6	https://ngdc.cncb.ac.cn/gsa-human/browse/HRA000792	HRR225079	Wu et al., 2021
CN062	ONT		East Asian	16.8	https://ngdc.cncb.ac.cn/gsa-human/browse/HRA000792	HRR225080	Wu et al., 2021
CN063	ONT		East Asian	22.3	https://ngdc.cncb.ac.cn/gsa-human/browse/HRA000792	HRR225081	Wu et al., 2021
CN065	ONT		East Asian	16.2	https://ngdc.cncb.ac.cn/gsa-human/browse/HRA000792	HRR225082	Wu et al., 2021
CN066	ONT		East Asian	18.3	https://ngdc.cncb.ac.cn/gsa-human/browse/HRA000792	HRR225083	Wu et al., 2021
CN067	ONT		East Asian	23.2	https://ngdc.cncb.ac.cn/gsa-human/browse/HRA000792	HRR225084	Wu et al., 2021
CN068	ONT		East Asian	23.2	https://ngdc.cncb.ac.cn/gsa-human/browse/HRA000792	HRR225085	Wu et al., 2021
CN069	ONT		East Asian	14.2	https://ngdc.cncb.ac.cn/gsa-human/browse/HRA000792	HRR225086	Wu et al., 2021
CN070	ONT		East Asian	18.5	https://ngdc.cncb.ac.cn/gsa-human/browse/HRA000792	HRR225087	Wu et al., 2021
CN071	ONT		East Asian	15.5	https://ngdc.cncb.ac.cn/gsa-human/browse/HRA000792	HRR225088	Wu et al., 2021
CN072	ONT		East Asian	15.1	https://ngdc.cncb.ac.cn/gsa-human/browse/HRA000792	HRR225089	Wu et al., 2021
CN073	ONT		East Asian	14.4	https://ngdc.cncb.ac.cn/gsa-human/browse/HRA000792	HRR225090	Wu et al., 2021
CN074	ONT		East Asian	17.8	https://ngdc.cncb.ac.cn/gsa-human/browse/HRA000792	HRR225091	Wu et al., 2021
CN075	ONT		East Asian	15.7	https://ngdc.cncb.ac.cn/gsa-human/browse/HRA000792	HRR225092	Wu et al., 2021
CN076	ONT		East Asian	16.6	https://ngdc.cncb.ac.cn/gsa-human/browse/HRA000792	HRR225093	Wu et al., 2021
CN077	ONT		East Asian	14.3	https://ngdc.cncb.ac.cn/gsa-human/browse/HRA000792	HRR225094	Wu et al., 2021
CN078	ONT		East Asian	15.3	https://ngdc.cncb.ac.cn/gsa-human/browse/HRA000792	HRR225095	Wu et al., 2021
CN079	ONT		East Asian	17	https://ngdc.cncb.ac.cn/gsa-human/browse/HRA000792	HRR225096	Wu et al., 2021
CN080	ONT		East Asian	16.3	https://ngdc.cncb.ac.cn/gsa-human/browse/HRA000792	HRR225097	Wu et al., 2021
CN081	ONT		East Asian	18.1	https://ngdc.cncb.ac.cn/gsa-human/browse/HRA000792	HRR225098	Wu et al., 2021
CN082	ONT		East Asian	18.2	https://ngdc.cncb.ac.cn/gsa-human/browse/HRA000792	HRR225099	Wu et al., 2021
CN083	ONT		East Asian	15.2	https://ngdc.cncb.ac.cn/gsa-human/browse/HRA000792	HRR225100	Wu et al., 2021
CN084	ONT		East Asian	16	https://ngdc.cncb.ac.cn/gsa-human/browse/HRA000792	HRR225101	Wu et al., 2021
CN085	ONT		East Asian	16.1	https://ngdc.cncb.ac.cn/gsa-human/browse/HRA000792	HRR225102	Wu et al., 2021
CN086	ONT		East Asian	18.7	https://ngdc.cncb.ac.cn/gsa-human/browse/HRA000792	HRR225103	Wu et al., 2021
CN087	ONT		East Asian	14.8	https://ngdc.cncb.ac.cn/gsa-human/browse/HRA000792	HRR225104	Wu et al., 2021
CN088	ONT		East Asian	14.3	https://ngdc.cncb.ac.cn/gsa-human/browse/HRA000792	HRR225105	Wu et al., 2021
CN089	ONT		East Asian	16.3	https://ngdc.cncb.ac.cn/gsa-human/browse/HRA000792	HRR225106	Wu et al., 2021
CN090	ONT		East Asian	15.4	https://ngdc.cncb.ac.cn/gsa-human/browse/HRA000792	HRR225107	Wu et al., 2021
CN091	ONT		East Asian	16.6	https://ngdc.cncb.ac.cn/gsa-human/browse/HRA000792	HRR225108	Wu et al., 2021
CN092	ONT		East Asian	16.1	https://ngdc.cncb.ac.cn/gsa-human/browse/HRA000792	HRR225109	Wu et al., 2021
CN093	ONT		East Asian	13.8	https://ngdc.cncb.ac.cn/gsa-human/browse/HRA000792	HRR225110	Wu et al., 2021
CN094	ONT		East Asian	17.4	https://ngdc.cncb.ac.cn/gsa-human/browse/HRA000792	HRR225111	Wu et al., 2021
CN095	ONT		East Asian	15.1	https://ngdc.cncb.ac.cn/gsa-human/browse/HRA000792	HRR225112	Wu et al., 2021
CN096	ONT		East Asian	15.4	https://ngdc.cncb.ac.cn/gsa-human/browse/HRA000792	HRR225113	Wu et al., 2021
CN097	ONT		East Asian	18.3	https://ngdc.cncb.ac.cn/gsa-human/browse/HRA000792	HRR225114	Wu et al., 2021
CN098	ONT		East Asian	18.5	https://ngdc.cncb.ac.cn/gsa-human/browse/HRA000792	HRR225115	Wu et al., 2021
CN099	ONT		East Asian	16.3	https://ngdc.cncb.ac.cn/gsa-human/browse/HRA000792	HRR225116	Wu et al., 2021
CN100	ONT		East Asian	19.2	https://ngdc.cncb.ac.cn/gsa-human/browse/HRA000792	HRR225117	Wu et al., 2021
CN101	ONT		East Asian	16.5	https://ngdc.cncb.ac.cn/gsa-human/browse/HRA000792	HRR225118	Wu et al., 2021
CN102	ONT		East Asian	17.5	https://ngdc.cncb.ac.cn/gsa-human/browse/HRA000792	HRR225119	Wu et al., 2021
CN103	ONT		East Asian	16.9	https://ngdc.cncb.ac.cn/gsa-human/browse/HRA000792	HRR225120	Wu et al., 2021
CN104	ONT		East Asian	18.8	https://ngdc.cncb.ac.cn/gsa-human/browse/HRA000792	HRR225121	Wu et al., 2021
CN105	ONT		East Asian	17	https://ngdc.cncb.ac.cn/gsa-human/browse/HRA000792	HRR225122	Wu et al., 2021
CN106	ONT		East Asian	17.1	https://ngdc.cncb.ac.cn/gsa-human/browse/HRA000792	HRR225123	Wu et al., 2021
CN107	ONT		East Asian	15	https://ngdc.cncb.ac.cn/gsa-human/browse/HRA000792	HRR225124	Wu et al., 2021
CN108	ONT		East Asian	16	https://ngdc.cncb.ac.cn/gsa-human/browse/HRA000792	HRR225125	Wu et al., 2021
CN109	ONT		East Asian	17.8	https://ngdc.cncb.ac.cn/gsa-human/browse/HRA000792	HRR225126	Wu et al., 2021
CN110	ONT		East Asian	20.8	https://ngdc.cncb.ac.cn/gsa-human/browse/HRA000792	HRR225127	Wu et al., 2021
CN111	ONT		East Asian	18.4	https://ngdc.cncb.ac.cn/gsa-human/browse/HRA000792	HRR225128	Wu et al., 2021
CN112	ONT		East Asian	18.7	https://ngdc.cncb.ac.cn/gsa-human/browse/HRA000792	HRR225129	Wu et al., 2021
CN113	ONT		East Asian	19.1	https://ngdc.cncb.ac.cn/gsa-human/browse/HRA000792	HRR225130	Wu et al., 2021
CN114	ONT		East Asian	18.8	https://ngdc.cncb.ac.cn/gsa-human/browse/HRA000792	HRR225131	Wu et al., 2021
CN115	ONT		East Asian	16.4	https://ngdc.cncb.ac.cn/gsa-human/browse/HRA000792	HRR225132	Wu et al., 2021
CN116	ONT		East Asian	15.4	https://ngdc.cncb.ac.cn/gsa-human/browse/HRA000792	HRR225133	Wu et al., 2021
CN117	ONT		East Asian	14.6	https://ngdc.cncb.ac.cn/gsa-human/browse/HRA000792	HRR225134	Wu et al., 2021
CN118	ONT		East Asian	14.3	https://ngdc.cncb.ac.cn/gsa-human/browse/HRA000792	HRR225135	Wu et al., 2021
CN119	ONT		East Asian	15.4	https://ngdc.cncb.ac.cn/gsa-human/browse/HRA000792	HRR225136	Wu et al., 2021
CN120	ONT		East Asian	16.2	https://ngdc.cncb.ac.cn/gsa-human/browse/HRA000792	HRR225137	Wu et al., 2021
CN121	ONT		East Asian	16.6	https://ngdc.cncb.ac.cn/gsa-human/browse/HRA000792	HRR225138	Wu et al., 2021
CN122	ONT		East Asian	15.2	https://ngdc.cncb.ac.cn/gsa-human/browse/HRA000792	HRR225139	Wu et al., 2021
CN123	ONT		East Asian	17.5	https://ngdc.cncb.ac.cn/gsa-human/browse/HRA000792	HRR225140	Wu et al., 2021
CN124	ONT		East Asian	14.5	https://ngdc.cncb.ac.cn/gsa-human/browse/HRA000792	HRR225141	Wu et al., 2021
CN125	ONT		East Asian	14.8	https://ngdc.cncb.ac.cn/gsa-human/browse/HRA000792	HRR225142	Wu et al., 2021
CN126	ONT		East Asian	16	https://ngdc.cncb.ac.cn/gsa-human/browse/HRA000792	HRR225143	Wu et al., 2021
CN127	ONT		East Asian	15.1	https://ngdc.cncb.ac.cn/gsa-human/browse/HRA000792	HRR225144	Wu et al., 2021
CN128	ONT		East Asian	15.5	https://ngdc.cncb.ac.cn/gsa-human/browse/HRA000792	HRR225145	Wu et al., 2021
CN129	ONT		East Asian	15.1	https://ngdc.cncb.ac.cn/gsa-human/browse/HRA000792	HRR225146	Wu et al., 2021
CN130	ONT		East Asian	15.1	https://ngdc.cncb.ac.cn/gsa-human/browse/HRA000792	HRR225147	Wu et al., 2021
CN131	ONT		East Asian	15.1	https://ngdc.cncb.ac.cn/gsa-human/browse/HRA000792	HRR225148	Wu et al., 2021
CN132	ONT		East Asian	13.4	https://ngdc.cncb.ac.cn/gsa-human/browse/HRA000792	HRR225149	Wu et al., 2021
CN133	ONT		East Asian	14.8	https://ngdc.cncb.ac.cn/gsa-human/browse/HRA000792	HRR225150	Wu et al., 2021
CN134	ONT		East Asian	14.4	https://ngdc.cncb.ac.cn/gsa-human/browse/HRA000792	HRR225151	Wu et al., 2021
CN135	ONT		East Asian	13.9	https://ngdc.cncb.ac.cn/gsa-human/browse/HRA000792	HRR225152	Wu et al., 2021
CN136	ONT		East Asian	14.5	https://ngdc.cncb.ac.cn/gsa-human/browse/HRA000792	HRR225153	Wu et al., 2021
CN137	ONT		East Asian	15	https://ngdc.cncb.ac.cn/gsa-human/browse/HRA000792	HRR225154	Wu et al., 2021
CN138	ONT		East Asian	14.2	https://ngdc.cncb.ac.cn/gsa-human/browse/HRA000792	HRR225155	Wu et al., 2021
CN139	ONT		East Asian	15	https://ngdc.cncb.ac.cn/gsa-human/browse/HRA000792	HRR225156	Wu et al., 2021
CN140	ONT		East Asian	15.7	https://ngdc.cncb.ac.cn/gsa-human/browse/HRA000792	HRR225157	Wu et al., 2021
CN141	ONT		East Asian	15.5	https://ngdc.cncb.ac.cn/gsa-human/browse/HRA000792	HRR225158	Wu et al., 2021
CN142	ONT		East Asian	15.6	https://ngdc.cncb.ac.cn/gsa-human/browse/HRA000792	HRR225159	Wu et al., 2021
CN143	ONT		East Asian	13.3	https://ngdc.cncb.ac.cn/gsa-human/browse/HRA000792	HRR225160	Wu et al., 2021
CN144	ONT		East Asian	16	https://ngdc.cncb.ac.cn/gsa-human/browse/HRA000792	HRR225161	Wu et al., 2021
CN145	ONT		East Asian	16.6	https://ngdc.cncb.ac.cn/gsa-human/browse/HRA000792	HRR225162	Wu et al., 2021
CN146	ONT		East Asian	16.8	https://ngdc.cncb.ac.cn/gsa-human/browse/HRA000792	HRR225163	Wu et al., 2021
CN147	ONT		East Asian	16.1	https://ngdc.cncb.ac.cn/gsa-human/browse/HRA000792	HRR225164	Wu et al., 2021
CN148	ONT		East Asian	16.7	https://ngdc.cncb.ac.cn/gsa-human/browse/HRA000792	HRR225165	Wu et al., 2021
CN149	ONT		East Asian	19	https://ngdc.cncb.ac.cn/gsa-human/browse/HRA000792	HRR225166	Wu et al., 2021
CN150	ONT		East Asian	18	https://ngdc.cncb.ac.cn/gsa-human/browse/HRA000792	HRR225167	Wu et al., 2021
CN151	ONT		East Asian	16.1	https://ngdc.cncb.ac.cn/gsa-human/browse/HRA000792	HRR225168	Wu et al., 2021
CN152	ONT		East Asian	15.7	https://ngdc.cncb.ac.cn/gsa-human/browse/HRA000792	HRR225169	Wu et al., 2021
CN153	ONT		East Asian	14.7	https://ngdc.cncb.ac.cn/gsa-human/browse/HRA000792	HRR225170	Wu et al., 2021
CN154	ONT		East Asian	16.1	https://ngdc.cncb.ac.cn/gsa-human/browse/HRA000792	HRR225171	Wu et al., 2021
CN155	ONT		East Asian	15.9	https://ngdc.cncb.ac.cn/gsa-human/browse/HRA000792	HRR225172	Wu et al., 2021
CN156	ONT		East Asian	14	https://ngdc.cncb.ac.cn/gsa-human/browse/HRA000792	HRR225173	Wu et al., 2021
CN157	ONT		East Asian	16	https://ngdc.cncb.ac.cn/gsa-human/browse/HRA000792	HRR225174	Wu et al., 2021
CN158	ONT		East Asian	16.4	https://ngdc.cncb.ac.cn/gsa-human/browse/HRA000792	HRR225175	Wu et al., 2021
CN159	ONT		East Asian	16.3	https://ngdc.cncb.ac.cn/gsa-human/browse/HRA000792	HRR225176	Wu et al., 2021
CN160	ONT		East Asian	18.4	https://ngdc.cncb.ac.cn/gsa-human/browse/HRA000792	HRR225177	Wu et al., 2021
CN161	ONT		East Asian	19.6	https://ngdc.cncb.ac.cn/gsa-human/browse/HRA000792	HRR225178	Wu et al., 2021
CN162	ONT		East Asian	17.7	https://ngdc.cncb.ac.cn/gsa-human/browse/HRA000792	HRR225179	Wu et al., 2021
CN163	ONT		East Asian	19.6	https://ngdc.cncb.ac.cn/gsa-human/browse/HRA000792	HRR225180	Wu et al., 2021
CN164	ONT		East Asian	14.1	https://ngdc.cncb.ac.cn/gsa-human/browse/HRA000792	HRR225181	Wu et al., 2021
CN165	ONT		East Asian	15.4	https://ngdc.cncb.ac.cn/gsa-human/browse/HRA000792	HRR225182	Wu et al., 2021
CN166	ONT		East Asian	15.2	https://ngdc.cncb.ac.cn/gsa-human/browse/HRA000792	HRR225183	Wu et al., 2021
CN167	ONT		East Asian	17.1	https://ngdc.cncb.ac.cn/gsa-human/browse/HRA000792	HRR225184	Wu et al., 2021
CN168	ONT		East Asian	18	https://ngdc.cncb.ac.cn/gsa-human/browse/HRA000792	HRR225185	Wu et al., 2021
CN169	ONT		East Asian	16.8	https://ngdc.cncb.ac.cn/gsa-human/browse/HRA000792	HRR225186	Wu et al., 2021
CN170	ONT		East Asian	16.5	https://ngdc.cncb.ac.cn/gsa-human/browse/HRA000792	HRR225187	Wu et al., 2021
CN171	ONT		East Asian	17.4	https://ngdc.cncb.ac.cn/gsa-human/browse/HRA000792	HRR225188	Wu et al., 2021
CN172	ONT		East Asian	14.9	https://ngdc.cncb.ac.cn/gsa-human/browse/HRA000792	HRR225189	Wu et al., 2021
CN173	ONT		East Asian	16.8	https://ngdc.cncb.ac.cn/gsa-human/browse/HRA000792	HRR225190	Wu et al., 2021
CN174	ONT		East Asian	17.2	https://ngdc.cncb.ac.cn/gsa-human/browse/HRA000792	HRR225191	Wu et al., 2021
CN175	ONT		East Asian	15.7	https://ngdc.cncb.ac.cn/gsa-human/browse/HRA000792	HRR225192	Wu et al., 2021
CN176	ONT		East Asian	18.4	https://ngdc.cncb.ac.cn/gsa-human/browse/HRA000792	HRR225193	Wu et al., 2021
CN177	ONT		East Asian	17.2	https://ngdc.cncb.ac.cn/gsa-human/browse/HRA000792	HRR225194	Wu et al., 2021
CN178	ONT		East Asian	15.4	https://ngdc.cncb.ac.cn/gsa-human/browse/HRA000792	HRR225195	Wu et al., 2021
CN179	ONT		East Asian	17.5	https://ngdc.cncb.ac.cn/gsa-human/browse/HRA000792	HRR225196	Wu et al., 2021
CN180	ONT		East Asian	18	https://ngdc.cncb.ac.cn/gsa-human/browse/HRA000792	HRR225197	Wu et al., 2021
CN181	ONT		East Asian	16.3	https://ngdc.cncb.ac.cn/gsa-human/browse/HRA000792	HRR225198	Wu et al., 2021
CN182	ONT		East Asian	17.5	https://ngdc.cncb.ac.cn/gsa-human/browse/HRA000792	HRR225199	Wu et al., 2021
CN183	ONT		East Asian	17.3	https://ngdc.cncb.ac.cn/gsa-human/browse/HRA000792	HRR225200	Wu et al., 2021
CN184	ONT		East Asian	19.7	https://ngdc.cncb.ac.cn/gsa-human/browse/HRA000792	HRR225201	Wu et al., 2021
CN185	ONT		East Asian	18.1	https://ngdc.cncb.ac.cn/gsa-human/browse/HRA000792	HRR225202	Wu et al., 2021
CN186	ONT		East Asian	16.7	https://ngdc.cncb.ac.cn/gsa-human/browse/HRA000792	HRR225203	Wu et al., 2021
CN187	ONT		East Asian	19.7	https://ngdc.cncb.ac.cn/gsa-human/browse/HRA000792	HRR225204	Wu et al., 2021
CN188	ONT		East Asian	16.5	https://ngdc.cncb.ac.cn/gsa-human/browse/HRA000792	HRR225205	Wu et al., 2021
CN189	ONT		East Asian	17.2	https://ngdc.cncb.ac.cn/gsa-human/browse/HRA000792	HRR225206	Wu et al., 2021
CN190	ONT		East Asian	16	https://ngdc.cncb.ac.cn/gsa-human/browse/HRA000792	HRR225207	Wu et al., 2021
CN191	ONT		East Asian	17.9	https://ngdc.cncb.ac.cn/gsa-human/browse/HRA000792	HRR225208	Wu et al., 2021
CN192	ONT		East Asian	18.8	https://ngdc.cncb.ac.cn/gsa-human/browse/HRA000792	HRR225209	Wu et al., 2021
CN193	ONT		East Asian	15.5	https://ngdc.cncb.ac.cn/gsa-human/browse/HRA000792	HRR225210	Wu et al., 2021
CN194	ONT		East Asian	18.3	https://ngdc.cncb.ac.cn/gsa-human/browse/HRA000792	HRR225211	Wu et al., 2021
CN195	ONT		East Asian	19	https://ngdc.cncb.ac.cn/gsa-human/browse/HRA000792	HRR225212	Wu et al., 2021
CN196	ONT		East Asian	24.5	https://ngdc.cncb.ac.cn/gsa-human/browse/HRA000792	HRR225213	Wu et al., 2021
CN197	ONT		East Asian	21.6	https://ngdc.cncb.ac.cn/gsa-human/browse/HRA000792	HRR225214	Wu et al., 2021
CN198	ONT		East Asian	19	https://ngdc.cncb.ac.cn/gsa-human/browse/HRA000792	HRR225215	Wu et al., 2021
CN199	ONT		East Asian	18.1	https://ngdc.cncb.ac.cn/gsa-human/browse/HRA000792	HRR225216	Wu et al., 2021
CN200	ONT		East Asian	17.7	https://ngdc.cncb.ac.cn/gsa-human/browse/HRA000792	HRR225217	Wu et al., 2021
CN201	ONT		East Asian	15.9	https://ngdc.cncb.ac.cn/gsa-human/browse/HRA000792	HRR225218	Wu et al., 2021
CN202	ONT		East Asian	14.8	https://ngdc.cncb.ac.cn/gsa-human/browse/HRA000792	HRR225219	Wu et al., 2021
CN203	ONT		East Asian	18.4	https://ngdc.cncb.ac.cn/gsa-human/browse/HRA000792	HRR225220	Wu et al., 2021
CN204	ONT		East Asian	14.8	https://ngdc.cncb.ac.cn/gsa-human/browse/HRA000792	HRR225221	Wu et al., 2021
CN205	ONT		East Asian	15.3	https://ngdc.cncb.ac.cn/gsa-human/browse/HRA000792	HRR225222	Wu et al., 2021
CN206	ONT		East Asian	14.8	https://ngdc.cncb.ac.cn/gsa-human/browse/HRA000792	HRR225223	Wu et al., 2021
CN207	ONT		East Asian	15.7	https://ngdc.cncb.ac.cn/gsa-human/browse/HRA000792	HRR225224	Wu et al., 2021
CN208	ONT		East Asian	14.4	https://ngdc.cncb.ac.cn/gsa-human/browse/HRA000792	HRR225225	Wu et al., 2021
CN209	ONT		East Asian	17.8	https://ngdc.cncb.ac.cn/gsa-human/browse/HRA000792	HRR225226	Wu et al., 2021
CN210	ONT		East Asian	21.6	https://ngdc.cncb.ac.cn/gsa-human/browse/HRA000792	HRR225227	Wu et al., 2021
CN211	ONT		East Asian	21.5	https://ngdc.cncb.ac.cn/gsa-human/browse/HRA000792	HRR225228	Wu et al., 2021
CN212	ONT		East Asian	17.5	https://ngdc.cncb.ac.cn/gsa-human/browse/HRA000792	HRR225229	Wu et al., 2021
CN213	ONT		East Asian	17.4	https://ngdc.cncb.ac.cn/gsa-human/browse/HRA000792	HRR225230	Wu et al., 2021
CN214	ONT		East Asian	15.3	https://ngdc.cncb.ac.cn/gsa-human/browse/HRA000792	HRR225231	Wu et al., 2021
CN215	ONT		East Asian	16.5	https://ngdc.cncb.ac.cn/gsa-human/browse/HRA000792	HRR225232	Wu et al., 2021
CN216	ONT		East Asian	21	https://ngdc.cncb.ac.cn/gsa-human/browse/HRA000792	HRR225233	Wu et al., 2021
CN217	ONT		East Asian	17.3	https://ngdc.cncb.ac.cn/gsa-human/browse/HRA000792	HRR225234	Wu et al., 2021
CN218	ONT		East Asian	15.8	https://ngdc.cncb.ac.cn/gsa-human/browse/HRA000792	HRR225235	Wu et al., 2021
CN219	ONT		East Asian	16.2	https://ngdc.cncb.ac.cn/gsa-human/browse/HRA000792	HRR225236	Wu et al., 2021
CN220	ONT		East Asian	14.6	https://ngdc.cncb.ac.cn/gsa-human/browse/HRA000792	HRR225237	Wu et al., 2021
CN221	ONT		East Asian	17	https://ngdc.cncb.ac.cn/gsa-human/browse/HRA000792	HRR225238	Wu et al., 2021
CN222	ONT		East Asian	14.6	https://ngdc.cncb.ac.cn/gsa-human/browse/HRA000792	HRR225239	Wu et al., 2021
CN223	ONT		East Asian	18	https://ngdc.cncb.ac.cn/gsa-human/browse/HRA000792	HRR225240	Wu et al., 2021
CN224	ONT		East Asian	15.6	https://ngdc.cncb.ac.cn/gsa-human/browse/HRA000792	HRR225241	Wu et al., 2021
CN225	ONT		East Asian	17.1	https://ngdc.cncb.ac.cn/gsa-human/browse/HRA000792	HRR225242	Wu et al., 2021
CN226	ONT		East Asian	15.9	https://ngdc.cncb.ac.cn/gsa-human/browse/HRA000792	HRR225243	Wu et al., 2021
CN227	ONT		East Asian	16.8	https://ngdc.cncb.ac.cn/gsa-human/browse/HRA000792	HRR225244	Wu et al., 2021
CN228	ONT		East Asian	16.8	https://ngdc.cncb.ac.cn/gsa-human/browse/HRA000792	HRR225245	Wu et al., 2021
CN229	ONT		East Asian	17.1	https://ngdc.cncb.ac.cn/gsa-human/browse/HRA000792	HRR225246	Wu et al., 2021
CN230	ONT		East Asian	17.5	https://ngdc.cncb.ac.cn/gsa-human/browse/HRA000792	HRR225247	Wu et al., 2021
CN231	ONT		East Asian	15	https://ngdc.cncb.ac.cn/gsa-human/browse/HRA000792	HRR225248	Wu et al., 2021
CN232	ONT		East Asian	16.2	https://ngdc.cncb.ac.cn/gsa-human/browse/HRA000792	HRR225249	Wu et al., 2021
CN233	ONT		East Asian	21.3	https://ngdc.cncb.ac.cn/gsa-human/browse/HRA000792	HRR225250	Wu et al., 2021
CN234	ONT		East Asian	15.4	https://ngdc.cncb.ac.cn/gsa-human/browse/HRA000792	HRR225251	Wu et al., 2021
CN235	ONT		East Asian	15.6	https://ngdc.cncb.ac.cn/gsa-human/browse/HRA000792	HRR225252	Wu et al., 2021
CN236	ONT		East Asian	16.6	https://ngdc.cncb.ac.cn/gsa-human/browse/HRA000792	HRR225253	Wu et al., 2021
CN237	ONT		East Asian	15.2	https://ngdc.cncb.ac.cn/gsa-human/browse/HRA000792	HRR225254	Wu et al., 2021
CN238	ONT		East Asian	17.9	https://ngdc.cncb.ac.cn/gsa-human/browse/HRA000792	HRR225255	Wu et al., 2021
CN239	ONT		East Asian	15	https://ngdc.cncb.ac.cn/gsa-human/browse/HRA000792	HRR225256	Wu et al., 2021
CN240	ONT		East Asian	18.1	https://ngdc.cncb.ac.cn/gsa-human/browse/HRA000792	HRR225257	Wu et al., 2021
CN241	ONT		East Asian	14	https://ngdc.cncb.ac.cn/gsa-human/browse/HRA000792	HRR225258	Wu et al., 2021
CN242	ONT		East Asian	14.6	https://ngdc.cncb.ac.cn/gsa-human/browse/HRA000792	HRR225259	Wu et al., 2021
CN243	ONT		East Asian	19.5	https://ngdc.cncb.ac.cn/gsa-human/browse/HRA000792	HRR225260	Wu et al., 2021
CN244	ONT		East Asian	19.6	https://ngdc.cncb.ac.cn/gsa-human/browse/HRA000792	HRR225261	Wu et al., 2021
CN245	ONT		East Asian	14.1	https://ngdc.cncb.ac.cn/gsa-human/browse/HRA000792	HRR225262	Wu et al., 2021
CN246	ONT		East Asian	14.7	https://ngdc.cncb.ac.cn/gsa-human/browse/HRA000792	HRR225263	Wu et al., 2021
CN247	ONT		East Asian	15.4	https://ngdc.cncb.ac.cn/gsa-human/browse/HRA000792	HRR225264	Wu et al., 2021
CN248	ONT		East Asian	14.2	https://ngdc.cncb.ac.cn/gsa-human/browse/HRA000792	HRR225265	Wu et al., 2021
CN249	ONT		East Asian	16.2	https://ngdc.cncb.ac.cn/gsa-human/browse/HRA000792	HRR225266	Wu et al., 2021
CN250	ONT		East Asian	17	https://ngdc.cncb.ac.cn/gsa-human/browse/HRA000792	HRR225267	Wu et al., 2021
CN251	ONT		East Asian	15.8	https://ngdc.cncb.ac.cn/gsa-human/browse/HRA000792	HRR225268	Wu et al., 2021
CN252	ONT		East Asian	17	https://ngdc.cncb.ac.cn/gsa-human/browse/HRA000792	HRR225269	Wu et al., 2021
CN253	ONT		East Asian	18.9	https://ngdc.cncb.ac.cn/gsa-human/browse/HRA000792	HRR225270	Wu et al., 2021
CN254	ONT		East Asian	14.8	https://ngdc.cncb.ac.cn/gsa-human/browse/HRA000792	HRR225271	Wu et al., 2021
CN255	ONT		East Asian	18.6	https://ngdc.cncb.ac.cn/gsa-human/browse/HRA000792	HRR225272	Wu et al., 2021
CN256	ONT		East Asian	18	https://ngdc.cncb.ac.cn/gsa-human/browse/HRA000792	HRR225273	Wu et al., 2021
CN257	ONT		East Asian	20	https://ngdc.cncb.ac.cn/gsa-human/browse/HRA000792	HRR225274	Wu et al., 2021
CN258	ONT		East Asian	15	https://ngdc.cncb.ac.cn/gsa-human/browse/HRA000792	HRR225275	Wu et al., 2021
CN259	ONT		East Asian	17.3	https://ngdc.cncb.ac.cn/gsa-human/browse/HRA000792	HRR225276	Wu et al., 2021
CN260	ONT		East Asian	15.8	https://ngdc.cncb.ac.cn/gsa-human/browse/HRA000792	HRR225277	Wu et al., 2021
CN261	ONT		East Asian	14.6	https://ngdc.cncb.ac.cn/gsa-human/browse/HRA000792	HRR225278	Wu et al., 2021
CN262	ONT		East Asian	14.8	https://ngdc.cncb.ac.cn/gsa-human/browse/HRA000792	HRR225279	Wu et al., 2021
CN263	ONT		East Asian	15	https://ngdc.cncb.ac.cn/gsa-human/browse/HRA000792	HRR225280	Wu et al., 2021
CN264	ONT		East Asian	14.9	https://ngdc.cncb.ac.cn/gsa-human/browse/HRA000792	HRR225281	Wu et al., 2021
CN265	ONT		East Asian	16.2	https://ngdc.cncb.ac.cn/gsa-human/browse/HRA000792	HRR225282	Wu et al., 2021
CN266	ONT		East Asian	18.3	https://ngdc.cncb.ac.cn/gsa-human/browse/HRA000792	HRR225283	Wu et al., 2021
CN267	ONT		East Asian	15	https://ngdc.cncb.ac.cn/gsa-human/browse/HRA000792	HRR225284	Wu et al., 2021
CN268	ONT		East Asian	16.2	https://ngdc.cncb.ac.cn/gsa-human/browse/HRA000792	HRR225285	Wu et al., 2021
CN269	ONT		East Asian	14.1	https://ngdc.cncb.ac.cn/gsa-human/browse/HRA000792	HRR225286	Wu et al., 2021
CN270	ONT		East Asian	15.9	https://ngdc.cncb.ac.cn/gsa-human/browse/HRA000792	HRR225287	Wu et al., 2021
CN271	ONT		East Asian	14.2	https://ngdc.cncb.ac.cn/gsa-human/browse/HRA000792	HRR225288	Wu et al., 2021
CN272	ONT		East Asian	19.1	https://ngdc.cncb.ac.cn/gsa-human/browse/HRA000792	HRR225289	Wu et al., 2021
CN273	ONT		East Asian	16.7	https://ngdc.cncb.ac.cn/gsa-human/browse/HRA000792	HRR225290	Wu et al., 2021
CN274	ONT		East Asian	14.2	https://ngdc.cncb.ac.cn/gsa-human/browse/HRA000792	HRR225291	Wu et al., 2021
CN275	ONT		East Asian	20.2	https://ngdc.cncb.ac.cn/gsa-human/browse/HRA000792	HRR225292	Wu et al., 2021
CN276	ONT		East Asian	16.6	https://ngdc.cncb.ac.cn/gsa-human/browse/HRA000792	HRR225293	Wu et al., 2021
CN277	ONT		East Asian	16	https://ngdc.cncb.ac.cn/gsa-human/browse/HRA000792	HRR225294	Wu et al., 2021
CN278	ONT		East Asian	14.6	https://ngdc.cncb.ac.cn/gsa-human/browse/HRA000792	HRR225295	Wu et al., 2021
CN279	ONT		East Asian	14.4	https://ngdc.cncb.ac.cn/gsa-human/browse/HRA000792	HRR225296	Wu et al., 2021
CN280	ONT		East Asian	14.9	https://ngdc.cncb.ac.cn/gsa-human/browse/HRA000792	HRR225297	Wu et al., 2021
CN281	ONT		East Asian	16.5	https://ngdc.cncb.ac.cn/gsa-human/browse/HRA000792	HRR225298	Wu et al., 2021
CN282	ONT		East Asian	15.4	https://ngdc.cncb.ac.cn/gsa-human/browse/HRA000792	HRR225299	Wu et al., 2021
CN283	ONT		East Asian	14	https://ngdc.cncb.ac.cn/gsa-human/browse/HRA000792	HRR225300	Wu et al., 2021
CN284	ONT		East Asian	16.3	https://ngdc.cncb.ac.cn/gsa-human/browse/HRA000792	HRR225301	Wu et al., 2021
CN285	ONT		East Asian	15	https://ngdc.cncb.ac.cn/gsa-human/browse/HRA000792	HRR225302	Wu et al., 2021
CN286	ONT		East Asian	14.4	https://ngdc.cncb.ac.cn/gsa-human/browse/HRA000792	HRR225303	Wu et al., 2021
CN287	ONT		East Asian	18.7	https://ngdc.cncb.ac.cn/gsa-human/browse/HRA000792	HRR225304	Wu et al., 2021
CN288	ONT		East Asian	18.4	https://ngdc.cncb.ac.cn/gsa-human/browse/HRA000792	HRR225305	Wu et al., 2021
CN289	ONT		East Asian	17.4	https://ngdc.cncb.ac.cn/gsa-human/browse/HRA000792	HRR225306	Wu et al., 2021
CN290	ONT		East Asian	18.6	https://ngdc.cncb.ac.cn/gsa-human/browse/HRA000792	HRR225307	Wu et al., 2021
CN291	ONT		East Asian	15.3	https://ngdc.cncb.ac.cn/gsa-human/browse/HRA000792	HRR225308	Wu et al., 2021
CN292	ONT		East Asian	15.9	https://ngdc.cncb.ac.cn/gsa-human/browse/HRA000792	HRR225309	Wu et al., 2021
CN293	ONT		East Asian	15	https://ngdc.cncb.ac.cn/gsa-human/browse/HRA000792	HRR225310	Wu et al., 2021
CN294	ONT		East Asian	15.7	https://ngdc.cncb.ac.cn/gsa-human/browse/HRA000792	HRR225311	Wu et al., 2021
CN295	ONT		East Asian	14.7	https://ngdc.cncb.ac.cn/gsa-human/browse/HRA000792	HRR225312	Wu et al., 2021
CN296	ONT		East Asian	15.6	https://ngdc.cncb.ac.cn/gsa-human/browse/HRA000792	HRR225313	Wu et al., 2021
CN297	ONT		East Asian	14.6	https://ngdc.cncb.ac.cn/gsa-human/browse/HRA000792	HRR225314	Wu et al., 2021
CN298	ONT		East Asian	14.7	https://ngdc.cncb.ac.cn/gsa-human/browse/HRA000792	HRR225315	Wu et al., 2021
CN299	ONT		East Asian	15.7	https://ngdc.cncb.ac.cn/gsa-human/browse/HRA000792	HRR225316	Wu et al., 2021
CN300	ONT		East Asian	15.4	https://ngdc.cncb.ac.cn/gsa-human/browse/HRA000792	HRR225317	Wu et al., 2021
CN301	ONT		East Asian	18.8	https://ngdc.cncb.ac.cn/gsa-human/browse/HRA000792	HRR225318	Wu et al., 2021
CN302	ONT		East Asian	22.4	https://ngdc.cncb.ac.cn/gsa-human/browse/HRA000792	HRR225319	Wu et al., 2021
CN303	ONT		East Asian	18.1	https://ngdc.cncb.ac.cn/gsa-human/browse/HRA000792	HRR225320	Wu et al., 2021
CN304	ONT		East Asian	17	https://ngdc.cncb.ac.cn/gsa-human/browse/HRA000792	HRR225321	Wu et al., 2021
CN305	ONT		East Asian	18.8	https://ngdc.cncb.ac.cn/gsa-human/browse/HRA000792	HRR225322	Wu et al., 2021
CN306	ONT		East Asian	16	https://ngdc.cncb.ac.cn/gsa-human/browse/HRA000792	HRR225323	Wu et al., 2021
CN307	ONT		East Asian	15.9	https://ngdc.cncb.ac.cn/gsa-human/browse/HRA000792	HRR225324	Wu et al., 2021
CN308	ONT		East Asian	17.3	https://ngdc.cncb.ac.cn/gsa-human/browse/HRA000792	HRR225325	Wu et al., 2021
CN309	ONT		East Asian	15.5	https://ngdc.cncb.ac.cn/gsa-human/browse/HRA000792	HRR225326	Wu et al., 2021
CN310	ONT		East Asian	17.1	https://ngdc.cncb.ac.cn/gsa-human/browse/HRA000792	HRR225327	Wu et al., 2021
CN311	ONT		East Asian	15.4	https://ngdc.cncb.ac.cn/gsa-human/browse/HRA000792	HRR225328	Wu et al., 2021
CN312	ONT		East Asian	20.8	https://ngdc.cncb.ac.cn/gsa-human/browse/HRA000792	HRR225329	Wu et al., 2021
CN313	ONT		East Asian	17.4	https://ngdc.cncb.ac.cn/gsa-human/browse/HRA000792	HRR225330	Wu et al., 2021
CN314	ONT		East Asian	15.1	https://ngdc.cncb.ac.cn/gsa-human/browse/HRA000792	HRR225331	Wu et al., 2021
CN315	ONT		East Asian	15.1	https://ngdc.cncb.ac.cn/gsa-human/browse/HRA000792	HRR225332	Wu et al., 2021
CN316	ONT		East Asian	14.1	https://ngdc.cncb.ac.cn/gsa-human/browse/HRA000792	HRR225333	Wu et al., 2021
CN317	ONT		East Asian	16.5	https://ngdc.cncb.ac.cn/gsa-human/browse/HRA000792	HRR225334	Wu et al., 2021
CN318	ONT		East Asian	14.7	https://ngdc.cncb.ac.cn/gsa-human/browse/HRA000792	HRR225335	Wu et al., 2021
CN319	ONT		East Asian	14.6	https://ngdc.cncb.ac.cn/gsa-human/browse/HRA000792	HRR225336	Wu et al., 2021
CN320	ONT		East Asian	15.5	https://ngdc.cncb.ac.cn/gsa-human/browse/HRA000792	HRR225337	Wu et al., 2021
CN321	ONT		East Asian	15.5	https://ngdc.cncb.ac.cn/gsa-human/browse/HRA000792	HRR225338	Wu et al., 2021
CN322	ONT		East Asian	16.1	https://ngdc.cncb.ac.cn/gsa-human/browse/HRA000792	HRR225339	Wu et al., 2021
CN323	ONT		East Asian	15.7	https://ngdc.cncb.ac.cn/gsa-human/browse/HRA000792	HRR225340	Wu et al., 2021
CN324	ONT		East Asian	15.2	https://ngdc.cncb.ac.cn/gsa-human/browse/HRA000792	HRR225341	Wu et al., 2021
CN325	ONT		East Asian	15.1	https://ngdc.cncb.ac.cn/gsa-human/browse/HRA000792	HRR225342	Wu et al., 2021
CN326	ONT		East Asian	15	https://ngdc.cncb.ac.cn/gsa-human/browse/HRA000792	HRR225343	Wu et al., 2021
CN327	ONT		East Asian	15.1	https://ngdc.cncb.ac.cn/gsa-human/browse/HRA000792	HRR225344	Wu et al., 2021
CN328	ONT		East Asian	14.9	https://ngdc.cncb.ac.cn/gsa-human/browse/HRA000792	HRR225345	Wu et al., 2021
CN329	ONT		East Asian	15.8	https://ngdc.cncb.ac.cn/gsa-human/browse/HRA000792	HRR225346	Wu et al., 2021
CN330	ONT		East Asian	14.8	https://ngdc.cncb.ac.cn/gsa-human/browse/HRA000792	HRR225347	Wu et al., 2021
CN331	ONT		East Asian	17.1	https://ngdc.cncb.ac.cn/gsa-human/browse/HRA000792	HRR225348	Wu et al., 2021
CN332	ONT		East Asian	16.1	https://ngdc.cncb.ac.cn/gsa-human/browse/HRA000792	HRR225349	Wu et al., 2021
CN333	ONT		East Asian	16.2	https://ngdc.cncb.ac.cn/gsa-human/browse/HRA000792	HRR225350	Wu et al., 2021
CN334	ONT		East Asian	17.9	https://ngdc.cncb.ac.cn/gsa-human/browse/HRA000792	HRR225351	Wu et al., 2021
CN335	ONT		East Asian	17.4	https://ngdc.cncb.ac.cn/gsa-human/browse/HRA000792	HRR225352	Wu et al., 2021
CN336	ONT		East Asian	14.6	https://ngdc.cncb.ac.cn/gsa-human/browse/HRA000792	HRR225353	Wu et al., 2021
CN337	ONT		East Asian	14.3	https://ngdc.cncb.ac.cn/gsa-human/browse/HRA000792	HRR225354	Wu et al., 2021
CN338	ONT		East Asian	15.6	https://ngdc.cncb.ac.cn/gsa-human/browse/HRA000792	HRR225355	Wu et al., 2021
CN339	ONT		East Asian	16.3	https://ngdc.cncb.ac.cn/gsa-human/browse/HRA000792	HRR225356	Wu et al., 2021
CN340	ONT		East Asian	16.4	https://ngdc.cncb.ac.cn/gsa-human/browse/HRA000792	HRR225357	Wu et al., 2021
CN341	ONT		East Asian	16.2	https://ngdc.cncb.ac.cn/gsa-human/browse/HRA000792	HRR225358	Wu et al., 2021
CN342	ONT		East Asian	17.5	https://ngdc.cncb.ac.cn/gsa-human/browse/HRA000792	HRR225359	Wu et al., 2021
CN343	ONT		East Asian	15.5	https://ngdc.cncb.ac.cn/gsa-human/browse/HRA000792	HRR225360	Wu et al., 2021
CN344	ONT		East Asian	16.7	https://ngdc.cncb.ac.cn/gsa-human/browse/HRA000792	HRR225361	Wu et al., 2021
CN345	ONT		East Asian	14.3	https://ngdc.cncb.ac.cn/gsa-human/browse/HRA000792	HRR225362	Wu et al., 2021
CN346	ONT		East Asian	18.2	https://ngdc.cncb.ac.cn/gsa-human/browse/HRA000792	HRR225363	Wu et al., 2021
CN347	ONT		East Asian	15.9	https://ngdc.cncb.ac.cn/gsa-human/browse/HRA000792	HRR225364	Wu et al., 2021
CN348	ONT		East Asian	15	https://ngdc.cncb.ac.cn/gsa-human/browse/HRA000792	HRR225365	Wu et al., 2021
CN349	ONT		East Asian	16.8	https://ngdc.cncb.ac.cn/gsa-human/browse/HRA000792	HRR225366	Wu et al., 2021
CN350	ONT		East Asian	15.4	https://ngdc.cncb.ac.cn/gsa-human/browse/HRA000792	HRR225367	Wu et al., 2021
CN351	ONT		East Asian	15	https://ngdc.cncb.ac.cn/gsa-human/browse/HRA000792	HRR225368	Wu et al., 2021
CN352	ONT		East Asian	16.7	https://ngdc.cncb.ac.cn/gsa-human/browse/HRA000792	HRR225369	Wu et al., 2021
CN353	ONT		East Asian	20.2	https://ngdc.cncb.ac.cn/gsa-human/browse/HRA000792	HRR225370	Wu et al., 2021
M416-1	ONT		East Asian	14.5	https://ngdc.cncb.ac.cn/gsa-human/browse/HRA000792	HRR225371	Wu et al., 2021
M416-2	ONT		East Asian	18.4	https://ngdc.cncb.ac.cn/gsa-human/browse/HRA000792	HRR225372	Wu et al., 2021
M425-1	ONT		East Asian	26.7	https://ngdc.cncb.ac.cn/gsa-human/browse/HRA000792	HRR225373	Wu et al., 2021
M425-2	ONT		East Asian	26.7	https://ngdc.cncb.ac.cn/gsa-human/browse/HRA000792	HRR225374	Wu et al., 2021
M426-1	ONT		East Asian	21.2	https://ngdc.cncb.ac.cn/gsa-human/browse/HRA000792	HRR225375	Wu et al., 2021
M426-2	ONT		East Asian	23.3	https://ngdc.cncb.ac.cn/gsa-human/browse/HRA000792	HRR225376	Wu et al., 2021
M430-1	ONT		East Asian	19.8	https://ngdc.cncb.ac.cn/gsa-human/browse/HRA000792	HRR225377	Wu et al., 2021
M430-2	ONT		East Asian	18.4	https://ngdc.cncb.ac.cn/gsa-human/browse/HRA000792	HRR225378	Wu et al., 2021
M433-1	ONT		East Asian	13.8	https://ngdc.cncb.ac.cn/gsa-human/browse/HRA000792	HRR225379	Wu et al., 2021
M433-2	ONT		East Asian	22.5	https://ngdc.cncb.ac.cn/gsa-human/browse/HRA000792	HRR225380	Wu et al., 2021
M446-1	ONT		East Asian	13.2	https://ngdc.cncb.ac.cn/gsa-human/browse/HRA000792	HRR225381	Wu et al., 2021
M446-2	ONT		East Asian	16.8	https://ngdc.cncb.ac.cn/gsa-human/browse/HRA000792	HRR225382	Wu et al., 2021
M452-1	ONT		East Asian	20.4	https://ngdc.cncb.ac.cn/gsa-human/browse/HRA000792	HRR225383	Wu et al., 2021
M452-2	ONT		East Asian	15.9	https://ngdc.cncb.ac.cn/gsa-human/browse/HRA000792	HRR225384	Wu et al., 2021
M470-1	ONT		East Asian	15.8	https://ngdc.cncb.ac.cn/gsa-human/browse/HRA000792	HRR225385	Wu et al., 2021
M470-2	ONT		East Asian	23	https://ngdc.cncb.ac.cn/gsa-human/browse/HRA000792	HRR225386	Wu et al., 2021
M473-1	ONT		East Asian	14.8	https://ngdc.cncb.ac.cn/gsa-human/browse/HRA000792	HRR225387	Wu et al., 2021
M473-2	ONT		East Asian	16.9	https://ngdc.cncb.ac.cn/gsa-human/browse/HRA000792	HRR225388	Wu et al., 2021
M489-1	ONT		East Asian	23.5	https://ngdc.cncb.ac.cn/gsa-human/browse/HRA000792	HRR225389	Wu et al., 2021
M489-2	ONT		East Asian	18.3	https://ngdc.cncb.ac.cn/gsa-human/browse/HRA000792	HRR225390	Wu et al., 2021
M502-1	ONT		East Asian	13.1	https://ngdc.cncb.ac.cn/gsa-human/browse/HRA000792	HRR225391	Wu et al., 2021
M502-2	ONT		East Asian	20.6	https://ngdc.cncb.ac.cn/gsa-human/browse/HRA000792	HRR225392	Wu et al., 2021
M509-1	ONT		East Asian	16.9	https://ngdc.cncb.ac.cn/gsa-human/browse/HRA000792	HRR225393	Wu et al., 2021
M509-2	ONT		East Asian	17.7	https://ngdc.cncb.ac.cn/gsa-human/browse/HRA000792	HRR225394	Wu et al., 2021
M517-1	ONT		East Asian	27.4	https://ngdc.cncb.ac.cn/gsa-human/browse/HRA000792	HRR225395	Wu et al., 2021
M517-2	ONT		East Asian	21.6	https://ngdc.cncb.ac.cn/gsa-human/browse/HRA000792	HRR225396	Wu et al., 2021
M518-1	ONT		East Asian	20.3	https://ngdc.cncb.ac.cn/gsa-human/browse/HRA000792	HRR225397	Wu et al., 2021
M518-2	ONT		East Asian	25.6	https://ngdc.cncb.ac.cn/gsa-human/browse/HRA000792	HRR225398	Wu et al., 2021
M524-1	ONT		East Asian	20.3	https://ngdc.cncb.ac.cn/gsa-human/browse/HRA000792	HRR225399	Wu et al., 2021
M524-2	ONT		East Asian	20.1	https://ngdc.cncb.ac.cn/gsa-human/browse/HRA000792	HRR225400	Wu et al., 2021
M530-1	ONT		East Asian	21.4	https://ngdc.cncb.ac.cn/gsa-human/browse/HRA000792	HRR225401	Wu et al., 2021
M530-2	ONT		East Asian	21.6	https://ngdc.cncb.ac.cn/gsa-human/browse/HRA000792	HRR225402	Wu et al., 2021
M532-1	ONT		East Asian	25.1	https://ngdc.cncb.ac.cn/gsa-human/browse/HRA000792	HRR225403	Wu et al., 2021
M532-2	ONT		East Asian	21.2	https://ngdc.cncb.ac.cn/gsa-human/browse/HRA000792	HRR225404	Wu et al., 2021
M534-1	ONT		East Asian	18.8	https://ngdc.cncb.ac.cn/gsa-human/browse/HRA000792	HRR225405	Wu et al., 2021
M534-2	ONT		East Asian	26.7	https://ngdc.cncb.ac.cn/gsa-human/browse/HRA000792	HRR225406	Wu et al., 2021
M537-1	ONT		East Asian	17	https://ngdc.cncb.ac.cn/gsa-human/browse/HRA000792	HRR225407	Wu et al., 2021
M537-2	ONT		East Asian	19.3	https://ngdc.cncb.ac.cn/gsa-human/browse/HRA000792	HRR225408	Wu et al., 2021
M546-1	ONT		East Asian	21	https://ngdc.cncb.ac.cn/gsa-human/browse/HRA000792	HRR225409	Wu et al., 2021
M546-2	ONT		East Asian	14.3	https://ngdc.cncb.ac.cn/gsa-human/browse/HRA000792	HRR225410	Wu et al., 2021
M550-1	ONT		East Asian	22.3	https://ngdc.cncb.ac.cn/gsa-human/browse/HRA000792	HRR225411	Wu et al., 2021
M550-2	ONT		East Asian	13.9	https://ngdc.cncb.ac.cn/gsa-human/browse/HRA000792	HRR225412	Wu et al., 2021
M551-1	ONT		East Asian	20	https://ngdc.cncb.ac.cn/gsa-human/browse/HRA000792	HRR225413	Wu et al., 2021
M551-2	ONT		East Asian	13.9	https://ngdc.cncb.ac.cn/gsa-human/browse/HRA000792	HRR225414	Wu et al., 2021
M561-1	ONT		East Asian	16.1	https://ngdc.cncb.ac.cn/gsa-human/browse/HRA000792	HRR225415	Wu et al., 2021
M561-2	ONT		East Asian	17.2	https://ngdc.cncb.ac.cn/gsa-human/browse/HRA000792	HRR225416	Wu et al., 2021
M579-1	ONT		East Asian	15.8	https://ngdc.cncb.ac.cn/gsa-human/browse/HRA000792	HRR225417	Wu et al., 2021
M579-2	ONT		East Asian	19.4	https://ngdc.cncb.ac.cn/gsa-human/browse/HRA000792	HRR225418	Wu et al., 2021
M589-1	ONT		East Asian	14.1	https://ngdc.cncb.ac.cn/gsa-human/browse/HRA000792	HRR225419	Wu et al., 2021
M589-2	ONT		East Asian	17.7	https://ngdc.cncb.ac.cn/gsa-human/browse/HRA000792	HRR225420	Wu et al., 2021
M594-1	ONT		East Asian	18.5	https://ngdc.cncb.ac.cn/gsa-human/browse/HRA000792	HRR225421	Wu et al., 2021
M594-2	ONT		East Asian	18.6	https://ngdc.cncb.ac.cn/gsa-human/browse/HRA000792	HRR225422	Wu et al., 2021
M602-1	ONT		East Asian	20.5	https://ngdc.cncb.ac.cn/gsa-human/browse/HRA000792	HRR225423	Wu et al., 2021
M602-2	ONT		East Asian	26.4	https://ngdc.cncb.ac.cn/gsa-human/browse/HRA000792	HRR225424	Wu et al., 2021
M605-1	ONT		East Asian	27.1	https://ngdc.cncb.ac.cn/gsa-human/browse/HRA000792	HRR225425	Wu et al., 2021
M605-2	ONT		East Asian	26.5	https://ngdc.cncb.ac.cn/gsa-human/browse/HRA000792	HRR225426	Wu et al., 2021
M609-1	ONT		East Asian	16.4	https://ngdc.cncb.ac.cn/gsa-human/browse/HRA000792	HRR225427	Wu et al., 2021
M609-2	ONT		East Asian	15.2	https://ngdc.cncb.ac.cn/gsa-human/browse/HRA000792	HRR225428	Wu et al., 2021
M625-1	ONT		East Asian	12.5	https://ngdc.cncb.ac.cn/gsa-human/browse/HRA000792	HRR225429	Wu et al., 2021
M625-2	ONT		East Asian	12.8	https://ngdc.cncb.ac.cn/gsa-human/browse/HRA000792	HRR225430	Wu et al., 2021
M628-1	ONT		East Asian	17.6	https://ngdc.cncb.ac.cn/gsa-human/browse/HRA000792	HRR225431	Wu et al., 2021
M628-2	ONT		East Asian	13.6	https://ngdc.cncb.ac.cn/gsa-human/browse/HRA000792	HRR225432	Wu et al., 2021
M633-1	ONT		East Asian	20.1	https://ngdc.cncb.ac.cn/gsa-human/browse/HRA000792	HRR225433	Wu et al., 2021
M633-2	ONT		East Asian	24.7	https://ngdc.cncb.ac.cn/gsa-human/browse/HRA000792	HRR225434	Wu et al., 2021
M636-1	ONT		East Asian	14.9	https://ngdc.cncb.ac.cn/gsa-human/browse/HRA000792	HRR225435	Wu et al., 2021
M636-2	ONT		East Asian	19.9	https://ngdc.cncb.ac.cn/gsa-human/browse/HRA000792	HRR225436	Wu et al., 2021
M655-1	ONT		East Asian	15.3	https://ngdc.cncb.ac.cn/gsa-human/browse/HRA000792	HRR225437	Wu et al., 2021
M655-2	ONT		East Asian	20.5	https://ngdc.cncb.ac.cn/gsa-human/browse/HRA000792	HRR225438	Wu et al., 2021
M667-1	ONT		East Asian	14.6	https://ngdc.cncb.ac.cn/gsa-human/browse/HRA000792	HRR225439	Wu et al., 2021
M667-2	ONT		East Asian	20.2	https://ngdc.cncb.ac.cn/gsa-human/browse/HRA000792	HRR225440	Wu et al., 2021
M668-1	ONT		East Asian	15.1	https://ngdc.cncb.ac.cn/gsa-human/browse/HRA000792	HRR225441	Wu et al., 2021
M668-2	ONT		East Asian	13.8	https://ngdc.cncb.ac.cn/gsa-human/browse/HRA000792	HRR225442	Wu et al., 2021
M669-1	ONT		East Asian	22.1	https://ngdc.cncb.ac.cn/gsa-human/browse/HRA000792	HRR225443	Wu et al., 2021
M669-2	ONT		East Asian	19	https://ngdc.cncb.ac.cn/gsa-human/browse/HRA000792	HRR225444	Wu et al., 2021
M671-1	ONT		East Asian	13	https://ngdc.cncb.ac.cn/gsa-human/browse/HRA000792	HRR225445	Wu et al., 2021
M671-2	ONT		East Asian	29.9	https://ngdc.cncb.ac.cn/gsa-human/browse/HRA000792	HRR225446	Wu et al., 2021
a: ONT, Nanopore-long read; CLR, PacBio continuous long read; HiFi, PacBio high-fidelity read.
b: The reads of samples were downsampled to 30× depth if the depth > 30×.
c: NHGRI, National Human Genome Research Institute; HPRC, Human Pangenome Reference Consortium; HGSVC, Human Genome Structural Variation Consortium;

## Sheet: Table S2 
Supplementary Table 2. Assessment of base-level error rate and disagreements for de novo assemblies
Categories	Details	HG002 (ONT)	HG002 (CLR)	HG002 (HiFi)
Read quality	Median read quality	10.7	.	33.1
	Mean read length (bp)	19517	22121	14140
	Read length N50 (bp)	52749	35854	13543
	Total read bases (bp)	45560028406	44933433530	44724222248
Assembly summary	No. of contigs	2866	2903	3624
	Contig N50 (bp)	14788624	7997230	3000683
	Assembly total bases (bp)	2767302060	2780248338	3019107620
	Genome sequences coverage (%)	93.51	93.62	97.69
	Protein-coding genes coverage (%)	94.51	95.01	98.72
Assess summary	NGS mapped (%)	98.81	98.83	99.46
	NGS properly paired (%)	96.18	96.51	98.33
	Base-level error-rate (%)	0.93	0.49	0.12
	Assembly disagreement counts	152	132	182
note: ONT, Nanopore-long read; CLR, PacBio continuous long read; HiFi, PacBio high-fidelity read.

## Sheet: Table S3
Supplementary Table 3. Quality value assessment of assemblies
Sample	Mapping rate （%）	Small error /Mb	Quality value
M430-1	99.29	758.6	30.4
M430-2	99.59	1201	28.8
M446-1	99.42	870.1	30.3
M446-2	99.55	1442	28.1
M473-1	99.33	1212.8	28.8
M473-2	98.77	1361	28.3
M579-1	99.33	1025	28.8
M579-2	99.44	1333.3	28.3
M625-1	99.74	845.2	30.4
M669-1	99.76	429.4	32.4
Average	99.422	1047.84	29.46

## Sheet: Table S4
Supplementary Table 4. Orthogonal validation of extracted NRSs by PacBio HiFi data
Sample	Sequencing depth	No. of placed NRSsa	Low depthb	Validated by HiFi (No. / %)c		No. of unplaced NRSs	Validated by HiFi (No. / %)		Total	Total validated by HiFi (%)
M430-1	19.8	8447	649	7051	90.4	943	811	86	9390	89.9439
M430-2	18.4	8519	958	6809	90.1	850	747	87.9	9369	89.8347
M446-1	13.2	8603	751	6942	88.4	988	872	88.3	9591	88.3937
M446-2	16.8	8765	403	7396	88.4	907	796	87.8	9672	88.3806
M473-1	14.8	8463	1481	6302	90.3	893	793	88.8	9356	90.0952
M473-2	16.9	8577	653	7077	89.3	875	772	88.2	9452	89.2033
M579-1	15.8	8502	1169	6563	89.5	1068	885	82.9	9570	88.6561
M579-2	19.4	8389	1200	6466	89.9	845	716	84.7	9234	89.3951
M625-1	12.5	8757	909	6847	87.2	873	780	89.3	9630	87.4556
M625-2	12.8	8617	703	6886	87	805	694	86.2	9422	86.9366
HG002	15	8654	216	7593	90	824	766	93	9478	90.2505
Ave.	-	8572.09	826.545	6902.91	89.1364	897.364	784.727	87.5545	9469.45	88.9473
a, NRSs extracted by assemblies from ONT long-reads;
b, NRSs with PacBio HiFi reads of low depth (< 5×), and these NRSs were filtered out when calculating the validation ratio.
c, NRSs validated by PacBio HiFi data with supported reads >= 2.

## Sheet: Table S5
Supplementary Table 5. Anchoring positions relative to GRCh38 for NRSs
NRS ID	NRS Location	NRS Length	No. of HOM-REFsa	No. of HETs	No. of HOM-ALTs	REF_TRFb	TRRBEGINc	TRRENDd	Multi-allelic
GNRS_1	chr1_34041	3073	493	42	0	.	.	.	.
GNRS_2	chr1_59598	317	511	16	0	.	.	.	.
GNRS_3	chr1_66251	256	299	218	8	TTATATA	66159	66629	.
GNRS_4	chr1_130386	320	538	1	0	.	.	.	.
GNRS_5	chr1_369671	379	2	282	247	GTGTGGAAACTGCGACACTCACGCGGGTGCCATCTCAGCAGCTCACG	368747	370063	.
GNRS_6	chr1_372281	607	417	104	0	ATCTGTATATATGTATCATGTAAACACGAGTTCCTGCTGGCATATCTGACTATAACTGACCACCTCAGGGTCCATTCTG	371668	372395	.
GNRS_7	chr1_373959	293	197	339	0	CTCTCCATCCCCCTCTCCTTTCTCCTCTCCATCCCC	373936	374159	multi-allelic variant
GNRS_8	chr1_374088	241	483	19	4	CTCTCCATCCCCCTCTCCTTTCTCCTCTCCATCCCC	373936	374159	multi-allelic variant
GNRS_9	chr1_374090	435	398	129	1	CTCTCCATCCCCCTCTCCTTTCTCCTCTCCATCCCC	373936	374159	multi-allelic variant
GNRS_10	chr1_374115	820	409	127	0	CTCTCCATCCCCCTCTCCTTTCTCCTCTCCATCCCC	373936	374159	multi-allelic variant
GNRS_11	chr1_381306	599	72	442	15	GGAGATGCCCAGGCCAGGCGGCCGGCGCACGCGGGTTCTCTGTGGCCAGCAGGCGGCGCTGCAGGAGA	381154	381699	multi-allelic variant
GNRS_12	chr1_381457	209	190	287	3	GGAGATGCCCAGGCCAGGCGGCCGGCGCACGCGGGTTCTCTGTGGCCAGCAGGCGGCGCTGCAGGAGA	381154	381699	multi-allelic variant
GNRS_13	chr1_382360	930	112	377	20	TGGGTGTGACGGGGCGTGTGCTGTGTGAGAACGTGTGTGTAGTGTTCACATGTCCTCTGTGCGTGAGTCCCTGTGTGTGATGTTGTGTTCTCGGTGTGAGTTCA	382244	382632	multi-allelic variant
GNRS_14	chr1_382586	719	104	404	8	TGGGTGTGACGGGGCGTGTGCTGTGTGAGAACGTGTGTGTAGTGTTCACATGTCCTCTGTGCGTGAGTCCCTGTGTGTGATGTTGTGTTCTCGGTGTGAGTTCA	382244	382632	multi-allelic variant
GNRS_15	chr1_600832	388	290	80	6	ACCTCAGGGTCCATTCTGATCTGTATATATGTATCATGTAAACATGAGTTCCTGCTGGCATATCTGACTATAACCGACCACCTCAGGGTCCATTCTGATCTGTATATATGTATAATATATATTATATATGGACCTCAGGGTCCATTCTGATCTGCATATATGTATAATATATATTATATATGG	600719	601067	.
GNRS_16	chr1_710579	322	100	427	9	.	.	.	.
GNRS_17	chr1_844389	616	537	1	0	TGATACTTAAACTGGTTCAGTC	844360	844403	.
GNRS_18	chr1_875875	472	51	467	13	CCCCACACTC	875829	876434	multi-allelic variant
GNRS_19	chr1_875986	1417	1	150	383	CCCCACACTC	875829	876434	multi-allelic variant
GNRS_20	chr1_876545	270	518	15	0	.	.	.	.
GNRS_21	chr1_904525	204	449	89	0	GGCCGCCGCCTCCTCCGAACGC	904471	904739	.
GNRS_22	chr1_933960	263	444	78	0	.	.	.	.
GNRS_23	chr1_934147	232	208	68	12	CGTTACAGGTGGGCGGGGGAGGCGGCTG	933965	934962	multi-allelic variant
GNRS_24	chr1_934242	633	106	103	15	CGTTACAGGTGGGCGGGGGAGGCGGCTG	933965	934962	multi-allelic variant
GNRS_25	chr1_934455	302	88	107	19	CGTTACAGGTGGGCGGGGGAGGCGGCTG	933965	934962	multi-allelic variant
GNRS_26	chr1_934769	271	200	141	18	CGTTACAGGTGGGCGGGGGAGGCGGCTG	933965	934962	multi-allelic variant
GNRS_27	chr1_934962	671	455	77	1	.	.	.	multi-allelic variant
GNRS_28	chr1_976714	457	93	442	2	CCCCGGGAACCGCCTCCCGCTCCCCCCACCAA	976686	978072	multi-allelic variant
GNRS_29	chr1_977657	569	91	443	2	CCCCGGGAACCGCCTCCCGCTCCCCCCACCAA	976686	978072	multi-allelic variant
GNRS_30	chr1_978221	240	264	269	1	.	.	.	.
GNRS_31	chr1_996349	216	14	263	262	GGGAGGGCAGAAAGGACCCCCCGCTGGAGGGGGCACCCCACATCTGGGGCCACAGGATGCAGGGTG	996254	996867	.
GNRS_32	chr1_1029675	284	454	85	0	GTGTGTGTGTGTGCAGTGCATGGTGCTGAGTGTGAGATCAGCATGTGTGTGTGCAGTGCATGGTGCTGTGAGTGTATCAGCATGTGTGTGTGTGCAGTGCATGGTGCTGTGAGTGAGATCTGTGTGTGTGTGTGTGCGGTGCATGGTGCTGTGATCAGCATGTGTGTGTGTGCAGTGCATGGTGCTGTGTAGAAGCA	1029590	1031319	multi-allelic variant
GNRS_33	chr1_1029877	225	514	23	0	GTGTGTGTGTGTGCAGTGCATGGTGCTGAGTGTGAGATCAGCATGTGTGTGTGCAGTGCATGGTGCTGTGAGTGTATCAGCATGTGTGTGTGTGCAGTGCATGGTGCTGTGAGTGAGATCTGTGTGTGTGTGTGTGCGGTGCATGGTGCTGTGATCAGCATGTGTGTGTGTGCAGTGCATGGTGCTGTGTAGAAGCA	1029590	1031319	multi-allelic variant
GNRS_34	chr1_1029926	467	177	351	9	GTGTGTGTGTGTGCAGTGCATGGTGCTGAGTGTGAGATCAGCATGTGTGTGTGCAGTGCATGGTGCTGTGAGTGTATCAGCATGTGTGTGTGTGCAGTGCATGGTGCTGTGAGTGAGATCTGTGTGTGTGTGTGTGCGGTGCATGGTGCTGTGATCAGCATGTGTGTGTGTGCAGTGCATGGTGCTGTGTAGAAGCA	1029590	1031319	multi-allelic variant
GNRS_35	chr1_1029985	292	275	261	0	GTGTGTGTGTGTGCAGTGCATGGTGCTGAGTGTGAGATCAGCATGTGTGTGTGCAGTGCATGGTGCTGTGAGTGTATCAGCATGTGTGTGTGTGCAGTGCATGGTGCTGTGAGTGAGATCTGTGTGTGTGTGTGTGCGGTGCATGGTGCTGTGATCAGCATGTGTGTGTGTGCAGTGCATGGTGCTGTGTAGAAGCA	1029590	1031319	multi-allelic variant
GNRS_36	chr1_1065252	805	497	39	0	TGGGGGGGTGTGGTGGGGTCTGCGGGGCCC	1064843	1065322	.
GNRS_37	chr1_1075981	271	259	276	0	GGGGACTCCGTGGGGGGAGGCTGAGGCTAT	1075852	1079425	multi-allelic variant
GNRS_38	chr1_1076849	211	55	478	4	GGGGACTCCGTGGGGGGAGGCTGAGGCTAT	1075852	1079425	multi-allelic variant
GNRS_39	chr1_1077154	593	526	10	0	GGGGACTCCGTGGGGGGAGGCTGAGGCTAT	1075852	1079425	multi-allelic variant
GNRS_40	chr1_1077201	210	520	14	0	GGGGACTCCGTGGGGGGAGGCTGAGGCTAT	1075852	1079425	multi-allelic variant
GNRS_41	chr1_1078107	259	512	15	0	GGGGACTCCGTGGGGGGAGGCTGAGGCTAT	1075852	1079425	multi-allelic variant
GNRS_42	chr1_1078372	382	516	17	0	GGGGACTCCGTGGGGGGAGGCTGAGGCTAT	1075852	1079425	multi-allelic variant
GNRS_43	chr1_1078469	236	516	13	0	GGGGACTCCGTGGGGGGAGGCTGAGGCTAT	1075852	1079425	multi-allelic variant
GNRS_44	chr1_1078587	736	528	6	0	GGGGACTCCGTGGGGGGAGGCTGAGGCTAT	1075852	1079425	multi-allelic variant
GNRS_45	chr1_1078590	401	412	118	0	GGGGACTCCGTGGGGGGAGGCTGAGGCTAT	1075852	1079425	multi-allelic variant
GNRS_46	chr1_1078672	279	514	15	0	GGGGACTCCGTGGGGGGAGGCTGAGGCTAT	1075852	1079425	multi-allelic variant
GNRS_47	chr1_1078829	341	250	272	0	GGGGACTCCGTGGGGGGAGGCTGAGGCTAT	1075852	1079425	multi-allelic variant
GNRS_48	chr1_1079049	363	495	32	0	GGGGACTCCGTGGGGGGAGGCTGAGGCTAT	1075852	1079425	multi-allelic variant
GNRS_49	chr1_1080649	431	64	325	146	CTCCTTCCCTCCGCCCCCACCTCGGTCCCTGT	1080636	1081029	multi-allelic variant
GNRS_50	chr1_1080822	269	463	68	0	CTCCTTCCCTCCGCCCCCACCTCGGTCCCTGT	1080636	1081029	multi-allelic variant
GNRS_51	chr1_1099094	613	352	158	29	TGATGTTTTTGGTCTATTGTTCTAAGAATCGGAGAGAGAGAGGTTAAAATCTCCGACTATGATTGTGGGTTGTCTAT	1098987	1099904	multi-allelic variant
GNRS_52	chr1_1099615	1614	351	157	31	TGATGTTTTTGGTCTATTGTTCTAAGAATCGGAGAGAGAGAGGTTAAAATCTCCGACTATGATTGTGGGTTGTCTAT	1098987	1099904	multi-allelic variant
GNRS_53	chr1_1109001	693	526	13	0	AGCAGCACCGTCCACCACAGCCACCATGTCTGCAGCACCGTTCACCACAGCCACCATGTCTCGCAGCACCGTTCACCACAGCCACCATGTCTC	1108047	1109117	.
GNRS_54	chr1_1184655	214	32	435	71	GCCTTCTAGGTTAGGGGGATGTTCTCTTGGGGACCCCCGTGAGGACAGGCCCTCCGGACAGTCTGGGAGCCAGTCTCCAGGCACCGTGTGCCCCCAGTTCATGCAGAA	1184655	1184980	multi-allelic variant
GNRS_55	chr1_1184955	470	520	17	0	GCCTTCTAGGTTAGGGGGATGTTCTCTTGGGGACCCCCGTGAGGACAGGCCCTCCGGACAGTCTGGGAGCCAGTCTCCAGGCACCGTGTGCCCCCAGTTCATGCAGAA	1184655	1184980	multi-allelic variant
GNRS_56	chr1_1184971	313	171	366	0	GCCTTCTAGGTTAGGGGGATGTTCTCTTGGGGACCCCCGTGAGGACAGGCCCTCCGGACAGTCTGGGAGCCAGTCTCCAGGCACCGTGTGCCCCCAGTTCATGCAGAA	1184655	1184980	multi-allelic variant
GNRS_57	chr1_1195494	208	535	3	0	.	.	.	.
GNRS_58	chr1_1201775	230	31	491	16	CCAGTACCCAGCCCCGAGCCCAGTACCCAGCCTCCAGC	1201778	1202830	multi-allelic variant
GNRS_59	chr1_1201878	333	409	129	0	CCAGTACCCAGCCCCGAGCCCAGTACCCAGCCTCCAGC	1201778	1202830	multi-allelic variant
GNRS_60	chr1_1202401	448	501	34	0	CCAGTACCCAGCCCCGAGCCCAGTACCCAGCCTCCAGC	1201778	1202830	multi-allelic variant
GNRS_61	chr1_1202477	594	367	171	0	CCAGTACCCAGCCCCGAGCCCAGTACCCAGCCTCCAGC	1201778	1202830	multi-allelic variant
GNRS_62	chr1_1245158	456	0	7	530	CACTCCTTCCCCCACTCCTCATCC	1244725	1245159	.
GNRS_63	chr1_1248809	215	434	66	0	GGGCAGCCCTGGGAGGCTGGACCGAGGGAGGCTGGGCCTCCCACTCCGCCCTACAGGCCGGGACAC	1248092	1249687	multi-allelic variant
GNRS_64	chr1_1249037	2377	255	262	1	GGGCAGCCCTGGGAGGCTGGACCGAGGGAGGCTGGGCCTCCCACTCCGCCCTACAGGCCGGGACAC	1248092	1249687	multi-allelic variant
GNRS_65	chr1_1249037	530	40	415	51	GGGCAGCCCTGGGAGGCTGGACCGAGGGAGGCTGGGCCTCCCACTCCGCCCTACAGGCCGGGACAC	1248092	1249687	multi-allelic variant
GNRS_66	chr1_1249128	1068	527	5	0	GGGCAGCCCTGGGAGGCTGGACCGAGGGAGGCTGGGCCTCCCACTCCGCCCTACAGGCCGGGACAC	1248092	1249687	multi-allelic variant
GNRS_67	chr1_1249276	729	169	353	11	GGGCAGCCCTGGGAGGCTGGACCGAGGGAGGCTGGGCCTCCCACTCCGCCCTACAGGCCGGGACAC	1248092	1249687	multi-allelic variant
GNRS_68	chr1_1249687	304	515	7	0	.	.	.	.
GNRS_69	chr1_1284177	272	4	190	306	GGGGGGGTTGGTGAGGGGGGTGGGGGGGTTGGGTGAGGGGGGTGAGGGGGTG	1284097	1284226	.
GNRS_70	chr1_1288279	423	19	400	113	TCCCGTGTCTCTGCTCCG	1288199	1290253	multi-allelic variant
GNRS_71	chr1_1288786	1564	449	71	1	TCCCGTGTCTCTGCTCCG	1288199	1290253	multi-allelic variant
GNRS_72	chr1_1289262	266	184	309	7	TCCCGTGTCTCTGCTCCG	1288199	1290253	multi-allelic variant
GNRS_73	chr1_1289665	914	25	385	122	TCCCGTGTCTCTGCTCCG	1288199	1290253	multi-allelic variant
GNRS_74	chr1_1289785	207	29	474	25	TCCCGTGTCTCTGCTCCG	1288199	1290253	multi-allelic variant
GNRS_75	chr1_1290002	295	505	29	1	TCCCGTGTCTCTGCTCCG	1288199	1290253	multi-allelic variant
GNRS_76	chr1_1350862	468	150	26	26	GGAGTGAGGAGGGGGCCTGGACGGGGCAGGAGCGACGGGG	1349978	1351458	.
GNRS_77	chr1_1382630	1201	0	0	539	AGAGGTCACCACCCCTTCCCAACAATCCAGTAACAATCC	1382230	1382901	.
GNRS_78	chr1_1400757	1631	536	3	0	.	.	.	.
GNRS_79	chr1_1427468	1094	0	1	485	CCCCTTCCCCTCCATCACCCTGCCCTG	1427333	1427527	.
GNRS_80	chr1_1428118	645	0	71	411	GGAGG	1427957	1428214	.
GNRS_81	chr1_1443538	870	534	5	0	.	.	.	.
GNRS_82	chr1_1447767	237	534	3	0	.	.	.	.
GNRS_83	chr1_1471502	385	536	3	0	.	.	.	.
GNRS_84	chr1_1489579	210	535	4	0	.	.	.	.
GNRS_85	chr1_1511110	725	529	10	0	.	.	.	.
GNRS_86	chr1_1594884	347	481	48	0	CAGAGAGAGCAGAACGGGAAGAGACAGA	1594863	1594924	multi-allelic variant
GNRS_87	chr1_1595100	217	290	233	3	GGGAGAGACAGACAGAGAGAGCAGAACGAGACAGAGACAGAGAGAGGCAGACAGAGAGAGAGAGAGAGACAGACAGACAGACACAGAGAGAGCAGAACA	1594879	1596518	multi-allelic variant
GNRS_88	chr1_1595103	1288	393	129	0	GGGAGAGACAGACAGAGAGAGCAGAACGAGACAGAGACAGAGAGAGGCAGACAGAGAGAGAGAGAGAGACAGACAGACAGACACAGAGAGAGCAGAACA	1594879	1596518	multi-allelic variant
GNRS_89	chr1_1595106	613	484	36	0	GGGAGAGACAGACAGAGAGAGCAGAACGAGACAGAGACAGAGAGAGGCAGACAGAGAGAGAGAGAGAGACAGACAGACAGACACAGAGAGAGCAGAACA	1594879	1596518	multi-allelic variant
GNRS_90	chr1_1595369	349	307	211	3	GGGAGAGACAGACAGAGAGAGCAGAACGAGACAGAGACAGAGAGAGGCAGACAGAGAGAGAGAGAGAGACAGACAGACAGACACAGAGAGAGCAGAACA	1594879	1596518	multi-allelic variant
GNRS_91	chr1_1595694	841	158	360	1	GGGAGAGACAGACAGAGAGAGCAGAACGAGACAGAGACAGAGAGAGGCAGACAGAGAGAGAGAGAGAGACAGACAGACAGACACAGAGAGAGCAGAACA	1594879	1596518	multi-allelic variant
GNRS_92	chr1_1595710	372	320	198	5	GGGAGAGACAGACAGAGAGAGCAGAACGAGACAGAGACAGAGAGAGGCAGACAGAGAGAGAGAGAGAGACAGACAGACAGACACAGAGAGAGCAGAACA	1594879	1596518	multi-allelic variant
GNRS_93	chr1_1595941	223	256	266	0	GGGAGAGACAGACAGAGAGAGCAGAACGAGACAGAGACAGAGAGAGGCAGACAGAGAGAGAGAGAGAGACAGACAGACAGACACAGAGAGAGCAGAACA	1594879	1596518	multi-allelic variant
GNRS_94	chr1_1595960	549	477	45	0	GGGAGAGACAGACAGAGAGAGCAGAACGAGACAGAGACAGAGAGAGGCAGACAGAGAGAGAGAGAGAGACAGACAGACAGACACAGAGAGAGCAGAACA	1594879	1596518	multi-allelic variant
GNRS_95	chr1_1596630	478	410	118	0	AGAGACAGAG	1594910	1596817	.
GNRS_96	chr1_1605501	413	372	146	21	TGGGCTGGTCAGGTGTGGGC	1605402	1606636	multi-allelic variant
GNRS_97	chr1_1605687	332	525	14	0	TGGGCTGGTCAGGTGTGGGC	1605402	1606636	multi-allelic variant
GNRS_98	chr1_1660235	363	532	7	0	.	.	.	.
GNRS_99	chr1_1660764	306	534	1	0	.	.	.	.
GNRS_100	chr1_1660764	596	504	30	2	.	.	.	.
GNRS_101	chr1_1671524	1063	536	3	0	.	.	.	.
GNRS_102	chr1_1689178	220	536	1	0	.	.	.	.
GNRS_103	chr1_1716250	310	529	2	0	.	.	.	.
GNRS_104	chr1_1742130	217	516	21	2	.	.	.	.
GNRS_105	chr1_1746921	1285	531	7	0	.	.	.	.
GNRS_106	chr1_1746968	336	528	9	0	.	.	.	.
GNRS_107	chr1_1747095	589	535	3	0	.	.	.	.
GNRS_108	chr1_1749201	494	516	22	0	.	.	.	.
GNRS_109	chr1_1792349	236	535	4	0	.	.	.	.
GNRS_110	chr1_1885905	329	532	6	1	.	.	.	.
GNRS_111	chr1_1929384	1034	0	4	533	GGGAGGGAGAGAGGGTA	1929363	1929428	.
GNRS_112	chr1_1948823	205	520	18	0	.	.	.	.
GNRS_113	chr1_1948974	211	20	241	278	TTCC	1948874	1949153	.
GNRS_114	chr1_1981453	354	453	78	0	CCAGCCGCGGACAGACACGGGGGCACGCAGGACAC	1981395	1982441	multi-allelic variant
GNRS_115	chr1_1981681	396	488	49	0	CCAGCCGCGGACAGACACGGGGGCACGCAGGACAC	1981395	1982441	multi-allelic variant
GNRS_116	chr1_1982138	472	262	271	3	CCAGCCGCGGACAGACACGGGGGCACGCAGGACAC	1981395	1982441	multi-allelic variant
GNRS_117	chr1_1982173	242	445	92	0	CCAGCCGCGGACAGACACGGGGGCACGCAGGACAC	1981395	1982441	multi-allelic variant
GNRS_118	chr1_1982392	210	531	7	0	CCAGCCGCGGACAGACACGGGGGCACGCAGGACAC	1981395	1982441	multi-allelic variant
GNRS_119	chr1_2019220	232	8	162	355	.	.	.	multi-allelic variant
GNRS_120	chr1_2019220	252	358	159	8	.	.	.	multi-allelic variant
GNRS_121	chr1_2106748	676	372	154	1	ACTCTCAGCAAGCCCCTCTGGTGGGCGAGGACCTCCACACGTGTCACCAGGCCAGGTA	2106391	2106875	multi-allelic variant
GNRS_122	chr1_2106871	207	191	311	21	ACTCTCAGCAAGCCCCTCTGGTGGGCGAGGACCTCCACACGTGTCACCAGGCCAGGTA	2106391	2106875	multi-allelic variant
GNRS_123	chr1_2121667	293	76	398	61	TAGTTAGGGTCACGGTGG	2121476	2124422	multi-allelic variant
GNRS_124	chr1_2122478	594	91	237	199	TAGTTAGGGTCACGGTGG	2121476	2124422	multi-allelic variant
GNRS_125	chr1_2123016	254	248	252	1	TAGTTAGGGTCACGGTGG	2121476	2124422	multi-allelic variant
GNRS_126	chr1_2123471	1785	98	271	141	TAGTTAGGGTCACGGTGG	2121476	2124422	multi-allelic variant
GNRS_127	chr1_2123471	932	399	102	0	TAGTTAGGGTCACGGTGG	2121476	2124422	multi-allelic variant
GNRS_128	chr1_2141981	593	530	5	0	CAGCCGAAGCGCCTCCTTTCACTCCAGGGTCCACACATCCAG	2141862	2142496	multi-allelic variant
GNRS_129	chr1_2142332	651	460	66	6	CAGCCGAAGCGCCTCCTTTCACTCCAGGGTCCACACATCCAG	2141862	2142496	multi-allelic variant
GNRS_130	chr1_2211399	321	443	94	0	TA	2211399	2211436	.
GNRS_131	chr1_2212150	840	535	4	0	.	.	.	.
GNRS_132	chr1_2212202	341	400	138	1	.	.	.	.
GNRS_133	chr1_2280816	205	495	37	0	GAGAAGACAGGCGGTGGCGGAGATCTTCAGAGAGAGGACGCCC	2280570	2282540	multi-allelic variant
GNRS_134	chr1_2281361	424	508	29	0	GAGAAGACAGGCGGTGGCGGAGATCTTCAGAGAGAGGACGCCC	2280570	2282540	multi-allelic variant
GNRS_135	chr1_2281592	546	373	163	1	GAGAAGACAGGCGGTGGCGGAGATCTTCAGAGAGAGGACGCCC	2280570	2282540	multi-allelic variant
GNRS_136	chr1_2281991	501	506	29	1	GAGAAGACAGGCGGTGGCGGAGATCTTCAGAGAGAGGACGCCC	2280570	2282540	multi-allelic variant
GNRS_137	chr1_2325144	4312	1	118	370	CCTTCCCTTCCTT	2325102	2325199	.
GNRS_138	chr1_2335828	1987	528	5	0	.	.	.	multi-allelic variant
GNRS_139	chr1_2335828	675	529	9	0	.	.	.	multi-allelic variant
GNRS_140	chr1_2401344	300	0	25	514	TCCTCCC	2401202	2401429	.
GNRS_141	chr1_2436212	383	504	29	0	CCCTCCTCCCTCCTCCCTCCT	2435928	2436603	multi-allelic variant
GNRS_142	chr1_2436327	1525	333	147	8	CCCTCCTCCCTCCTCCCTCCT	2435928	2436603	multi-allelic variant
GNRS_143	chr1_2440431	1068	1	51	485	CCTCTCTCCATGTCTGTCGCTGGCCTTGCCCGGCCCGCCCGGGGATCTTGCATTGCTGCGACCAGGGAT	2440390	2440733	.
GNRS_144	chr1_2450585	306	483	50	0	GCCTGCCCCCAACTCCCT	2450501	2450750	.
GNRS_145	chr1_2459474	260	273	254	12	CCTTCCGGTGGTCCT	2459275	2459737	.
GNRS_146	chr1_2459737	226	525	10	0	.	.	.	.
GNRS_147	chr1_2522791	557	0	0	539	GGTGCTATAGTGACTTAACGGAGGGCACCGTGT	2522689	2523002	.
GNRS_148	chr1_2657458	323	170	367	0	GCACCCACACCCCCAGGTGAGCATCTGACAGCCTGGAGCA	2649835	2702772	multi-allelic variant
GNRS_149	chr1_2657620	319	523	13	0	GCACCCACACCCCCAGGTGAGCATCTGACAGCCTGGAGCA	2649835	2702772	multi-allelic variant
GNRS_150	chr1_2657748	202	219	316	0	GCACCCACACCCCCAGGTGAGCATCTGACAGCCTGGAGCA	2649835	2702772	multi-allelic variant
GNRS_151	chr1_2658107	364	195	338	0	GCACCCACACCCCCAGGTGAGCATCTGACAGCCTGGAGCA	2649835	2702772	multi-allelic variant
GNRS_152	chr1_2661742	405	111	381	0	GCACCCACACCCCCAGGTGAGCATCTGACAGCCTGGAGCA	2649835	2702772	multi-allelic variant
GNRS_153	chr1_2662817	566	3	481	0	GCACCCACACCCCCAGGTGAGCATCTGACAGCCTGGAGCA	2649835	2702772	multi-allelic variant
GNRS_154	chr1_2663026	565	260	207	0	GCACCCACACCCCCAGGTGAGCATCTGACAGCCTGGAGCA	2649835	2702772	multi-allelic variant
GNRS_155	chr1_2663153	448	427	37	0	GCACCCACACCCCCAGGTGAGCATCTGACAGCCTGGAGCA	2649835	2702772	multi-allelic variant
GNRS_156	chr1_2667433	527	168	238	0	GCACCCACACCCCCAGGTGAGCATCTGACAGCCTGGAGCA	2649835	2702772	multi-allelic variant
GNRS_157	chr1_2667642	565	343	40	0	GCACCCACACCCCCAGGTGAGCATCTGACAGCCTGGAGCA	2649835	2702772	multi-allelic variant
GNRS_158	chr1_2667810	243	334	54	0	GCACCCACACCCCCAGGTGAGCATCTGACAGCCTGGAGCA	2649835	2702772	multi-allelic variant
GNRS_159	chr1_2669962	1290	229	173	0	GCACCCACACCCCCAGGTGAGCATCTGACAGCCTGGAGCA	2649835	2702772	multi-allelic variant
GNRS_160	chr1_2671055	687	111	258	0	GCACCCACACCCCCAGGTGAGCATCTGACAGCCTGGAGCA	2649835	2702772	multi-allelic variant
GNRS_161	chr1_2671858	322	131	230	0	GCACCCACACCCCCAGGTGAGCATCTGACAGCCTGGAGCA	2649835	2702772	multi-allelic variant
GNRS_162	chr1_2672041	322	331	6	0	GCACCCACACCCCCAGGTGAGCATCTGACAGCCTGGAGCA	2649835	2702772	multi-allelic variant
GNRS_163	chr1_2672158	202	126	210	0	GCACCCACACCCCCAGGTGAGCATCTGACAGCCTGGAGCA	2649835	2702772	multi-allelic variant
GNRS_164	chr1_2672479	364	274	37	0	GCACCCACACCCCCAGGTGAGCATCTGACAGCCTGGAGCA	2649835	2702772	multi-allelic variant
GNRS_165	chr1_2673778	524	0	215	2	GCACCCACACCCCCAGGTGAGCATCTGACAGCCTGGAGCA	2649835	2702772	multi-allelic variant
GNRS_166	chr1_2675201	4162	4	155	0	GCACCCACACCCCCAGGTGAGCATCTGACAGCCTGGAGCA	2649835	2702772	multi-allelic variant
GNRS_167	chr1_2676566	323	24	171	0	GCACCCACACCCCCAGGTGAGCATCTGACAGCCTGGAGCA	2649835	2702772	multi-allelic variant
GNRS_168	chr1_2676807	323	159	13	0	GCACCCACACCCCCAGGTGAGCATCTGACAGCCTGGAGCA	2649835	2702772	multi-allelic variant
GNRS_169	chr1_2677924	408	142	14	0	GCACCCACACCCCCAGGTGAGCATCTGACAGCCTGGAGCA	2649835	2702772	multi-allelic variant
GNRS_170	chr1_2678152	841	23	143	0	GCACCCACACCCCCAGGTGAGCATCTGACAGCCTGGAGCA	2649835	2702772	multi-allelic variant
GNRS_171	chr1_2678418	523	143	14	0	GCACCCACACCCCCAGGTGAGCATCTGACAGCCTGGAGCA	2649835	2702772	multi-allelic variant
GNRS_172	chr1_2680433	322	39	109	0	GCACCCACACCCCCAGGTGAGCATCTGACAGCCTGGAGCA	2649835	2702772	multi-allelic variant
GNRS_173	chr1_2680991	363	88	45	0	GCACCCACACCCCCAGGTGAGCATCTGACAGCCTGGAGCA	2649835	2702772	multi-allelic variant
GNRS_174	chr1_2683899	491	105	12	0	GCACCCACACCCCCAGGTGAGCATCTGACAGCCTGGAGCA	2649835	2702772	multi-allelic variant
GNRS_175	chr1_2761928	409	83	409	29	ACAGCACCCACACCCCCAGGTGAGCATCTGACAGCCTGGA	2746297	2777443	multi-allelic variant
GNRS_176	chr1_2764581	247	233	282	3	ACAGCACCCACACCCCCAGGTGAGCATCTGACAGCCTGGA	2746297	2777443	multi-allelic variant
GNRS_177	chr1_2767395	205	79	336	114	ACAGCACCCACACCCCCAGGTGAGCATCTGACAGCCTGGA	2746297	2777443	multi-allelic variant
GNRS_178	chr1_2767395	1167	421	105	0	ACAGCACCCACACCCCCAGGTGAGCATCTGACAGCCTGGA	2746297	2777443	multi-allelic variant
GNRS_179	chr1_2767558	733	522	8	0	ACAGCACCCACACCCCCAGGTGAGCATCTGACAGCCTGGA	2746297	2777443	multi-allelic variant
GNRS_180	chr1_2768928	349	506	23	0	ACAGCACCCACACCCCCAGGTGAGCATCTGACAGCCTGGA	2746297	2777443	multi-allelic variant
GNRS_181	chr1_2769191	233	512	17	0	ACAGCACCCACACCCCCAGGTGAGCATCTGACAGCCTGGA	2746297	2777443	multi-allelic variant
GNRS_182	chr1_2769984	217	520	9	0	ACAGCACCCACACCCCCAGGTGAGCATCTGACAGCCTGGA	2746297	2777443	multi-allelic variant
GNRS_183	chr1_2770857	526	519	9	0	ACAGCACCCACACCCCCAGGTGAGCATCTGACAGCCTGGA	2746297	2777443	multi-allelic variant
GNRS_184	chr1_2771438	200	520	11	0	ACAGCACCCACACCCCCAGGTGAGCATCTGACAGCCTGGA	2746297	2777443	multi-allelic variant
GNRS_185	chr1_2771746	506	501	22	0	ACAGCACCCACACCCCCAGGTGAGCATCTGACAGCCTGGA	2746297	2777443	multi-allelic variant
GNRS_186	chr1_2772808	224	505	30	0	ACAGCACCCACACCCCCAGGTGAGCATCTGACAGCCTGGA	2746297	2777443	multi-allelic variant
GNRS_187	chr1_2773487	350	506	24	0	ACAGCACCCACACCCCCAGGTGAGCATCTGACAGCCTGGA	2746297	2777443	multi-allelic variant
GNRS_188	chr1_2773489	419	509	21	0	ACAGCACCCACACCCCCAGGTGAGCATCTGACAGCCTGGA	2746297	2777443	multi-allelic variant
GNRS_189	chr1_2774049	315	482	46	2	ACAGCACCCACACCCCCAGGTGAGCATCTGACAGCCTGGA	2746297	2777443	multi-allelic variant
GNRS_190	chr1_2774419	223	504	25	0	ACAGCACCCACACCCCCAGGTGAGCATCTGACAGCCTGGA	2746297	2777443	multi-allelic variant
GNRS_191	chr1_2820252	287	437	97	5	GCTCAGCCCGAATTACC	2820226	2820388	.
GNRS_192	chr1_2849349	359	321	218	0	TGGAGCCCTGTGCCCTGGGTGGGAGTGTGGAATTGAACCCTGTGCCCTGGGTGGGAGTGTGGAATTGAACCCTGTGCCCTGGGCGGGAGTGTGGAATTGAGCCCTGTGCCCTGGGTGGGAGTGTGGAATGAGCCCTGTGCCCTGGGTGGGAGTGTGGAATGGAACCCTGTGCCCTGGGCGGGAGTGTGGAATTGAGCCCTGTGTCCTGGGTGGGAGTGTGGAATGGAACCCTGTGCCCTGGGTGGGAGTGTGGAATTGAGCCCGTGTCCTGGGCGGGAGTGTGGAATTGAACCCTGTGTCCTGGGCGGGAGTGTGGAATGGAACCCTGTGCCCTGGGCGGGAGTGTGGAA	2848785	2849744	multi-allelic variant
GNRS_193	chr1_2849407	1582	524	14	0	TGGAGCCCTGTGCCCTGGGTGGGAGTGTGGAATTGAACCCTGTGCCCTGGGTGGGAGTGTGGAATTGAACCCTGTGCCCTGGGCGGGAGTGTGGAATTGAGCCCTGTGCCCTGGGTGGGAGTGTGGAATGAGCCCTGTGCCCTGGGTGGGAGTGTGGAATGGAACCCTGTGCCCTGGGCGGGAGTGTGGAATTGAGCCCTGTGTCCTGGGTGGGAGTGTGGAATGGAACCCTGTGCCCTGGGTGGGAGTGTGGAATTGAGCCCGTGTCCTGGGCGGGAGTGTGGAATTGAACCCTGTGTCCTGGGCGGGAGTGTGGAATGGAACCCTGTGCCCTGGGCGGGAGTGTGGAA	2848785	2849744	multi-allelic variant
GNRS_194	chr1_2849464	899	2	298	239	TGGAGCCCTGTGCCCTGGGTGGGAGTGTGGAATTGAACCCTGTGCCCTGGGTGGGAGTGTGGAATTGAACCCTGTGCCCTGGGCGGGAGTGTGGAATTGAGCCCTGTGCCCTGGGTGGGAGTGTGGAATGAGCCCTGTGCCCTGGGTGGGAGTGTGGAATGGAACCCTGTGCCCTGGGCGGGAGTGTGGAATTGAGCCCTGTGTCCTGGGTGGGAGTGTGGAATGGAACCCTGTGCCCTGGGTGGGAGTGTGGAATTGAGCCCGTGTCCTGGGCGGGAGTGTGGAATTGAACCCTGTGTCCTGGGCGGGAGTGTGGAATGGAACCCTGTGCCCTGGGCGGGAGTGTGGAA	2848785	2849744	multi-allelic variant
GNRS_195	chr1_2859559	633	0	9	530	GGAGGAAGGAA	2859183	2859574	.
GNRS_196	chr1_2976840	225	49	488	1	TGGATGGTGGGGTGCTGGTC	2976502	2977987	multi-allelic variant
GNRS_197	chr1_2976848	367	222	314	0	TGGATGGTGGGGTGCTGGTC	2976502	2977987	multi-allelic variant
GNRS_198	chr1_2977204	267	273	262	1	TGGATGGTGGGGTGCTGGTC	2976502	2977987	multi-allelic variant
GNRS_199	chr1_2977593	263	531	3	0	TGGATGGTGGGGTGCTGGTC	2976502	2977987	multi-allelic variant
GNRS_200	chr1_2997724	496	520	11	4	CAGTGTATACTA	2997705	2997819	.
GNRS_201	chr1_3016491	313	301	228	7	GAAGGGAGAGAGGGAGGAGAGAG	3016318	3016507	multi-allelic variant
GNRS_202	chr1_3016686	584	2	32	502	GAGGGAGGGAGGAGAGAGGAAGGAAGGAGG	3016323	3016689	multi-allelic variant
GNRS_203	chr1_3026038	417	0	2	537	ATGGTGATGGTGGTGATGATGGTGATGATGGTG	3025865	3026299	.
GNRS_204	chr1_3095323	340	533	6	0	.	.	.	.
GNRS_205	chr1_3162861	1130	417	110	0	TCTAGAGGGCTTTGGGAGAGGGGATGTGCGCAGAAGCCCCTGGCATGG	3162861	3163340	multi-allelic variant
GNRS_206	chr1_3162861	230	290	237	7	TCTAGAGGGCTTTGGGAGAGGGGATGTGCGCAGAAGCCCCTGGCATGG	3162861	3163340	multi-allelic variant
GNRS_207	chr1_3162887	2990	531	8	0	TCTAGAGGGCTTTGGGAGAGGGGATGTGCGCAGAAGCCCCTGGCATGG	3162861	3163340	multi-allelic variant
GNRS_208	chr1_3162926	406	240	294	2	TCTAGAGGGCTTTGGGAGAGGGGATGTGCGCAGAAGCCCCTGGCATGG	3162861	3163340	multi-allelic variant
GNRS_209	chr1_3163361	5174	499	14	0	.	.	.	.
GNRS_210	chr1_3165452	405	525	2	0	ACCTGGGCTCAGGGACAGGGACTC	3165174	3165946	multi-allelic variant
GNRS_211	chr1_3165456	723	242	228	40	ACCTGGGCTCAGGGACAGGGACTC	3165174	3165946	multi-allelic variant
GNRS_212	chr1_3165945	255	456	71	0	ACCTGGGCTCAGGGACAGGGACTC	3165174	3165946	multi-allelic variant
GNRS_213	chr1_3167784	437	503	36	0	CCTCCCAGCGCCTCTGTGGCATTGCCCCCTGCTCCTGCCATCCTCCCGCCCCACCCCTGCCTCCCAGCGCCTCTGTGACATTGCCCCCCTGCTCCTGCCATCCTCCCACCCCACCCCTGCCTCCCAGCGCCTCTGTGGCATCGCCCCCGCTCCTGCCATCCTCCCGCCCCACCCCTG	3167537	3168333	multi-allelic variant
GNRS_214	chr1_3168196	299	194	305	39	CCTCCCAGCGCCTCTGTGGCATTGCCCCCTGCTCCTGCCATCCTCCCGCCCCACCCCTGCCTCCCAGCGCCTCTGTGACATTGCCCCCCTGCTCCTGCCATCCTCCCACCCCACCCCTGCCTCCCAGCGCCTCTGTGGCATCGCCCCCGCTCCTGCCATCCTCCCGCCCCACCCCTG	3167537	3168333	multi-allelic variant
GNRS_215	chr1_3180871	337	484	52	0	CTTACACACGCAGTCTTACACACGGT	3180840	3181978	multi-allelic variant
GNRS_216	chr1_3180951	570	511	26	0	CTTACACACGCAGTCTTACACACGGT	3180840	3181978	multi-allelic variant
GNRS_217	chr1_3181303	395	410	126	0	CTTACACACGCAGTCTTACACACGGT	3180840	3181978	multi-allelic variant
GNRS_218	chr1_3181476	806	369	167	0	CTTACACACGCAGTCTTACACACGGT	3180840	3181978	multi-allelic variant
GNRS_219	chr1_3181552	366	310	224	0	CTTACACACGCAGTCTTACACACGGT	3180840	3181978	multi-allelic variant
GNRS_220	chr1_3181869	606	526	9	0	CTTACACACGCAGTCTTACACACGGT	3180840	3181978	multi-allelic variant
GNRS_221	chr1_3212695	603	341	176	17	.	.	.	.
GNRS_222	chr1_3215369	436	206	211	120	GGGGACAGGCAAGGCCCATCGGGGTCCAGGAGAACAGAGCCTCCAGGAGGGTCATGGGTCCC	3215346	3215466	.
GNRS_223	chr1_3351524	643	0	1	537	TCTCTTCCCCCTCCC	3351524	3351758	.
GNRS_224	chr1_3455074	2053	525	13	0	.	.	.	.
GNRS_225	chr1_3477303	738	0	1	500	ACCCACCCCATCACCCCCACACT	3477292	3477347	.
GNRS_226	chr1_3502017	457	0	0	445	GGGCTCCTGGCGAGTGTGCCCCCGGCGCCCTCACAT	3501990	3502114	.
GNRS_227	chr1_3578904	263	237	300	1	CACCCAGCTCAGAACGCTGGGGAGACCCAGCACCTCTGCAGAACCCCTCCTCAGCCCGGCCCCCAGCGCAACGTGGAGTGGGCAGGAGTGT	3578745	3578928	.
GNRS_228	chr1_3583270	1493	348	182	0	CAGCCACCAGACAACGCG	3583270	3583932	multi-allelic variant
GNRS_229	chr1_3583340	235	86	395	54	CAGCCACCAGACAACGCG	3583270	3583932	multi-allelic variant
GNRS_230	chr1_3583762	211	193	332	4	CAGCCACCAGACAACGCG	3583270	3583932	multi-allelic variant
GNRS_231	chr1_3583762	665	89	387	48	CAGCCACCAGACAACGCG	3583270	3583932	multi-allelic variant
GNRS_232	chr1_3583920	368	263	265	6	CAGCCACCAGACAACGCG	3583270	3583932	multi-allelic variant
GNRS_233	chr1_3587882	412	120	356	62	AGGGGGCAGGAGGGGCCAGGAGGGGGCAGGAGGGGGCAGGAGGGGGCAGGAGGGGGCAGGAGTGGCCAGG	3587840	3588571	multi-allelic variant
GNRS_234	chr1_3588551	343	279	244	3	AGGGGGCAGGAGGGGCCAGGAGGGGGCAGGAGGGGGCAGGAGGGGGCAGGAGGGGGCAGGAGTGGCCAGG	3587840	3588571	multi-allelic variant
GNRS_235	chr1_3590859	303	469	64	4	TAAAGAGCGAGCATCTGTCCTGCACAGGGGCCGTG	3590833	3590903	.
GNRS_236	chr1_3693817	307	106	424	8	GCCTCAGCCCCTCCTCCCGCAATCCCACCCATGCA	3693669	3695003	multi-allelic variant
GNRS_237	chr1_3694242	942	503	35	0	GCCTCAGCCCCTCCTCCCGCAATCCCACCCATGCA	3693669	3695003	multi-allelic variant
GNRS_238	chr1_3694856	218	60	365	114	GCCTCAGCCCCTCCTCCCGCAATCCCACCCATGCA	3693669	3695003	multi-allelic variant
GNRS_239	chr1_3706511	606	442	93	2	GGGACAATCACGGTGCCCGCCGCAGGCCCGGGGAGAGGGGTAATA	3706299	3706519	multi-allelic variant
GNRS_240	chr1_3706514	361	493	39	0	GGGACAATCACGGTGCCCGCCGCAGGCCCGGGGAGAGGGGTAATA	3706299	3706519	multi-allelic variant
GNRS_241	chr1_3706689	300	526	11	0	.	.	.	.
GNRS_242	chr1_3787548	325	538	1	0	.	.	.	.
GNRS_243	chr1_3868664	372	0	20	517	ACACC	3868591	3868718	.
GNRS_244	chr1_3920208	258	533	5	0	CCCT	3920080	3920614	multi-allelic variant
GNRS_245	chr1_3920416	228	527	12	0	CCCT	3920080	3920614	multi-allelic variant
GNRS_246	chr1_3997281	383	529	10	0	GATGGTGTGGGATGGAGT	3997152	3997313	.
GNRS_247	chr1_3999757	1530	132	296	72	AGGACATGTCACAGAGAGGGGAAGGGGCCACACTGCCGACGGGGCGGGCCTGGAGTTGC	3999536	3999947	.
GNRS_248	chr1_4016954	421	1	375	159	GAGGGGAGGAGGTGAGAGTCGGGG	4016878	4017107	.
GNRS_249	chr1_4031384	671	538	1	0	.	.	.	.
GNRS_250	chr1_4066319	541	494	42	0	TCAC	4064216	4067615	.
GNRS_251	chr1_4077264	411	146	382	0	ACCTCCCAACAGTCACCTGCAGACGCAGCCGATGCACCCCACACCCAGACCCAGTGAG	4077239	4078872	multi-allelic variant
GNRS_252	chr1_4077507	356	267	268	0	ACCTCCCAACAGTCACCTGCAGACGCAGCCGATGCACCCCACACCCAGACCCAGTGAG	4077239	4078872	multi-allelic variant
GNRS_253	chr1_4077728	310	494	43	0	ACCTCCCAACAGTCACCTGCAGACGCAGCCGATGCACCCCACACCCAGACCCAGTGAG	4077239	4078872	multi-allelic variant
GNRS_254	chr1_4078064	562	6	337	196	ACCTCCCAACAGTCACCTGCAGACGCAGCCGATGCACCCCACACCCAGACCCAGTGAG	4077239	4078872	multi-allelic variant
GNRS_255	chr1_4078477	524	0	150	389	ACCTCCCAACAGTCACCTGCAGACGCAGCCGATGCACCCCACACCCAGACCCAGTGAG	4077239	4078872	multi-allelic variant
GNRS_256	chr1_4078864	304	472	61	0	ACCTCCCAACAGTCACCTGCAGACGCAGCCGATGCACCCCACACCCAGACCCAGTGAG	4077239	4078872	multi-allelic variant
GNRS_257	chr1_4136723	361	0	1	538	GAGTGGGTTAGTTATCATGG	4135767	4136964	.
GNRS_258	chr1_4144628	1129	0	1	538	CATCATCAC	4144526	4144888	.
GNRS_259	chr1_4162720	298	0	1	538	.	.	.	.
GNRS_260	chr1_4228390	319	496	40	2	.	.	.	.
GNRS_261	chr1_4331696	202	523	12	0	GCACACACGTCACAACTACA	4331687	4332166	multi-allelic variant
GNRS_262	chr1_4331966	273	263	209	64	GCACACACGTCACAACTACA	4331687	4332166	multi-allelic variant
GNRS_263	chr1_4332361	232	443	90	0	CCAGCCCAGGAAACCCCTTCCCTAGAGAC	4332353	4333581	multi-allelic variant
GNRS_264	chr1_4332493	230	532	2	0	CCAGCCCAGGAAACCCCTTCCCTAGAGAC	4332353	4333581	multi-allelic variant
GNRS_265	chr1_4332875	364	514	17	0	CCAGCCCAGGAAACCCCTTCCCTAGAGAC	4332353	4333581	multi-allelic variant
GNRS_266	chr1_4333057	543	523	10	0	CCAGCCCAGGAAACCCCTTCCCTAGAGAC	4332353	4333581	multi-allelic variant
GNRS_267	chr1_4333570	1722	270	215	50	CCAGCCCAGGAAACCCCTTCCCTAGAGAC	4332353	4333581	multi-allelic variant
GNRS_268	chr1_4336501	632	0	0	539	TGGTGATGATGA	4336500	4336780	.
GNRS_269	chr1_4471982	318	534	4	0	.	.	.	.
GNRS_270	chr1_4632574	486	36	449	54	CACAGCA	4632533	4633446	multi-allelic variant
GNRS_271	chr1_4632969	301	405	129	0	CACAGCA	4632533	4633446	multi-allelic variant
GNRS_272	chr1_4633432	366	281	251	1	CACAGCA	4632533	4633446	multi-allelic variant
GNRS_273	chr1_4740369	545	0	1	538	.	.	.	.
GNRS_274	chr1_5029974	320	538	1	0	.	.	.	.
GNRS_275	chr1_5047311	2076	533	6	0	.	.	.	.
GNRS_276	chr1_5112346	279	521	18	0	GAGGGAGAGGCA	5112299	5112520	multi-allelic variant
GNRS_277	chr1_5112425	507	1	214	323	GAGGGAGAGGCA	5112299	5112520	multi-allelic variant
GNRS_278	chr1_5112474	475	362	174	1	GAGGGAGAGGCA	5112299	5112520	multi-allelic variant
GNRS_279	chr1_5115899	4642	533	4	0	.	.	.	.
GNRS_280	chr1_5160273	1114	537	1	0	CACATACACACATACTAAA	5160159	5160333	multi-allelic variant
GNRS_281	chr1_5160273	630	141	271	126	CACATACACACATACTAAA	5160159	5160333	multi-allelic variant
GNRS_282	chr1_5160300	216	536	2	0	CACATACACACATACTAAA	5160159	5160333	multi-allelic variant
GNRS_283	chr1_5160308	572	129	271	137	CACATACACACATACTAAA	5160159	5160333	multi-allelic variant
GNRS_284	chr1_5334432	244	223	316	0	AAACACAACGCAGAATTCAGGATGGTGGAG	5334033	5334778	.
GNRS_285	chr1_5334778	226	65	458	16	.	.	.	.
GNRS_286	chr1_5668942	1008	27	505	0	.	.	.	.
GNRS_287	chr1_5713610	323	490	48	0	TTCTGCGGGGACCCGGAAATCGCCCGCGGGGGGCTTAGCGCTCCGTTACCGCTGAGGGTTGGA	5713523	5713712	.
GNRS_288	chr1_5802854	446	0	0	539	CCATCATCATCA	5802783	5802901	.
GNRS_289	chr1_5817184	455	170	369	0	ATTACTGGTGTGTGGATACGGGGG	5816486	5817645	multi-allelic variant
GNRS_290	chr1_5817271	307	69	417	51	ATTACTGGTGTGTGGATACGGGGG	5816486	5817645	multi-allelic variant
GNRS_291	chr1_5829844	350	0	1	538	GTGGTGATGATGGTGATAGTGATGATGGTGGTGATGGTGATA	5829577	5829881	.
GNRS_292	chr1_5832302	738	0	0	537	GCTGGGG	5832248	5832358	.
GNRS_293	chr1_5874228	285	505	31	3	.	.	.	.
GNRS_294	chr1_5977904	1424	0	6	527	GGGAGGGGGAGGGGAGG	5977879	5977931	.
GNRS_295	chr1_6004981	1164	455	75	5	GCTGAGCTGAGGGGTGAGGGTAGAGTGGGGGATGTGGAAGCTGAGCTGAGGGGTGAGGGTAGAGTGGGGGGATGTGGGAGCTGAGCTGAGGGGTGAGGGTGGAGTGGGGGACGTGGGA	6004921	6005488	multi-allelic variant
GNRS_296	chr1_6005060	482	85	221	220	GCTGAGCTGAGGGGTGAGGGTAGAGTGGGGGATGTGGAAGCTGAGCTGAGGGGTGAGGGTAGAGTGGGGGGATGTGGGAGCTGAGCTGAGGGGTGAGGGTGGAGTGGGGGACGTGGGA	6004921	6005488	multi-allelic variant
GNRS_297	chr1_6005143	251	216	49	43	GCTGAGCTGAGGGGTGAGGGTAGAGTGGGGGATGTGGAAGCTGAGCTGAGGGGTGAGGGTAGAGTGGGGGGATGTGGGAGCTGAGCTGAGGGGTGAGGGTGGAGTGGGGGACGTGGGA	6004921	6005488	multi-allelic variant
GNRS_298	chr1_6005320	383	280	10	25	GCTGAGCTGAGGGGTGAGGGTAGAGTGGGGGATGTGGAAGCTGAGCTGAGGGGTGAGGGTAGAGTGGGGGGATGTGGGAGCTGAGCTGAGGGGTGAGGGTGGAGTGGGGGACGTGGGA	6004921	6005488	multi-allelic variant
GNRS_299	chr1_6006037	840	123	39	51	TCCACCCTCACCCCTCAGCTCAGCTCCCACATCCCCCCAC	6005889	6006762	multi-allelic variant
GNRS_300	chr1_6006232	492	188	9	20	TCCACCCTCACCCCTCAGCTCAGCTCCCACATCCCCCCAC	6005889	6006762	multi-allelic variant
GNRS_301	chr1_6006694	1400	496	17	1	TCCACCCTCACCCCTCAGCTCAGCTCCCACATCCCCCCAC	6005889	6006762	multi-allelic variant
GNRS_302	chr1_6006705	2775	491	39	1	TCCACCCTCACCCCTCAGCTCAGCTCCCACATCCCCCCAC	6005889	6006762	multi-allelic variant
GNRS_303	chr1_6303463	328	538	1	0	.	.	.	.
GNRS_304	chr1_6429311	358	536	2	0	.	.	.	.
GNRS_305	chr1_6441268	945	499	27	0	.	.	.	.
GNRS_306	chr1_6491091	731	501	37	0	.	.	.	.
GNRS_307	chr1_6698208	316	537	2	0	.	.	.	.
GNRS_308	chr1_6742557	1950	0	0	524	TTATATATATATATA	6742541	6742773	.
GNRS_309	chr1_6754743	310	511	26	2	.	.	.	.
GNRS_310	chr1_6789197	344	537	2	0	.	.	.	.
GNRS_311	chr1_6868107	341	529	8	2	.	.	.	.
GNRS_312	chr1_6937556	200	0	2	537	ACCATC	6937069	6937806	.
GNRS_313	chr1_6940912	533	0	3	536	.	.	.	.
GNRS_314	chr1_6984090	206	0	0	539	GTGGATAGATGGATGGGTGGATGA	6983957	6984130	.
GNRS_315	chr1_7060498	3039	536	3	0	.	.	.	.
GNRS_316	chr1_7115488	362	217	277	38	GAGACCCAGGAGAGCTGATGGTGGTGTTCCAGTGTGAGTCCGAAAACCT	7114662	7115725	.
GNRS_317	chr1_7181975	331	531	8	0	.	.	.	.
GNRS_318	chr1_7234030	345	537	2	0	.	.	.	.
GNRS_319	chr1_7426179	306	535	4	0	.	.	.	.
GNRS_320	chr1_7520219	1505	0	1	532	CCT	7520200	7520263	.
GNRS_321	chr1_7548659	438	508	31	0	CCCATGGAGGGTGCCTCCTTAGGGGTGGAGGTGCCCTTGCAGGGTCCCTCTTAGAGGTGGAGATGCCCATGGAGGTGTCCCTTAGGGGCGGAGGTGCTGGTGGAGGGCACCCCTTAGGGGTGGAGGTGCCCGTGGAGGGTGCCCCCTTAGGGGTGGAGGTGCTGGTGGAGGGTGCCCCCTTAGGGGTGGAGGTGCCCATGCAGGGTGCCCCTTAGGGGTGGAAGTGCTGGTGTAGGGTGTCCCCTTAGGGGTGGAGATGCCCATGGAAGGTACCCCCTTAGGGGTAGAGGTGCTGGTGGAGGGTGCCCCCTTAGGGGTGGAGATGCCCATGGAAGGTGCCCCCTTAGGGGTGGAGGTG	7548348	7549286	.
GNRS_322	chr1_7574105	310	475	46	18	.	.	.	.
GNRS_323	chr1_7594109	253	535	4	0	AGAGAGAAAGAA	7594079	7594140	.
GNRS_324	chr1_7803441	274	484	52	0	.	.	.	.
GNRS_325	chr1_7862977	411	465	65	0	TATTG	7862974	7863127	multi-allelic variant
GNRS_326	chr1_7863127	216	145	299	81	.	.	.	multi-allelic variant
GNRS_327	chr1_7903220	639	266	61	1	TCCCTCCT	7902989	7903365	.
GNRS_328	chr1_7976466	324	536	3	0	.	.	.	.
GNRS_329	chr1_7996388	215	508	28	0	.	.	.	.
GNRS_330	chr1_8027004	404	71	224	244	GAGGGACAGT	8026797	8027209	.
GNRS_331	chr1_8119825	323	535	4	0	.	.	.	.
GNRS_332	chr1_8216986	215	370	136	32	.	.	.	.
GNRS_333	chr1_8276902	720	0	15	524	ATACACACACCACACAC	8276839	8277206	.
GNRS_334	chr1_8322307	483	0	7	531	TGGA	8321875	8322434	.
GNRS_335	chr1_8331325	236	19	276	243	TATTTTTAAAAAACACTTTTAAAAAA	8331227	8331447	.
GNRS_336	chr1_8344892	336	0	1	538	ACCCATCCACATATCC	8344611	8345136	.
GNRS_337	chr1_8386567	318	50	128	361	.	.	.	.
GNRS_338	chr1_8411334	382	538	1	0	.	.	.	.
GNRS_339	chr1_8441750	337	534	5	0	.	.	.	.
GNRS_340	chr1_8441930	348	445	87	7	.	.	.	.
GNRS_341	chr1_8489864	320	496	41	0	.	.	.	.
GNRS_342	chr1_8501174	436	526	10	0	CCGCCCGGCCAGCCGCCCCGTCCGGGAGGGAGGTGGGGGGGTCAGCCCCCCGCCCGGCCAGCCGCCCCGTCCGGGAGGTGAGGGGCGCCTCTGCCCGGCCGCCCCTACTGGGAAGTGAGGAGCCCCTCTGCCCGGCCAGCCGCCCCGTCCGGGAGGGGGGGTCAGCACC	8501005	8501984	.
GNRS_343	chr1_8502106	2132	464	73	1	AGCCCCTCTGCCCGGCCAGCCGCCCCGTCCGGGAGGGAGGTGGGGGGGTCAGCCCCCCGCCCGGCCAGCCGCCCCGTCCGGGAGGGAGGTGGGGGGGATCAGCCCCCCGCCTGGCCAGCCACCCCGTCCGGGAGGTGAGGGGCGCCTCTGCCCGGCCGCCCCTACTGGGAAGTGAGG	8501945	8502369	multi-allelic variant
GNRS_344	chr1_8502134	526	0	236	303	AGCCCCTCTGCCCGGCCAGCCGCCCCGTCCGGGAGGGAGGTGGGGGGGTCAGCCCCCCGCCCGGCCAGCCGCCCCGTCCGGGAGGGAGGTGGGGGGGATCAGCCCCCCGCCTGGCCAGCCACCCCGTCCGGGAGGTGAGGGGCGCCTCTGCCCGGCCGCCCCTACTGGGAAGTGAGG	8501945	8502369	multi-allelic variant
GNRS_345	chr1_8502472	257	530	9	0	GGCCAGCCGCCCCGTCCGGGAGGGTGGTGGGGGGGTCAGCCCCCCGCCCGGCCAGCCGCCCCATCCGGGAGGTGAGGGGCGCCTCTGCCCGGCCGCCCCTACTGGGAAGTGAGGAGCCCCTCTGCCT	8502181	8502567	.
GNRS_346	chr1_8617383	323	531	8	0	.	.	.	.
GNRS_347	chr1_8655036	1205	73	459	7	.	.	.	.
GNRS_348	chr1_8862581	318	533	6	0	.	.	.	.
GNRS_349	chr1_8869228	326	533	6	0	.	.	.	.
GNRS_350	chr1_8912172	586	370	143	26	.	.	.	.
GNRS_351	chr1_9061000	376	517	21	0	.	.	.	.
GNRS_352	chr1_9061386	694	149	244	146	.	.	.	.
GNRS_353	chr1_9077744	228	215	241	83	AGGGAGAGAGGGAGGG	9077737	9077775	.
GNRS_354	chr1_9093779	2423	531	6	0	.	.	.	.
GNRS_355	chr1_9116186	206	0	10	529	ATTATATATAT	9116132	9116376	.
GNRS_356	chr1_9170376	635	537	1	0	.	.	.	.
GNRS_357	chr1_9170376	320	65	232	242	.	.	.	.
GNRS_358	chr1_9282514	265	0	3	536	TCC	9282455	9282555	.
GNRS_359	chr1_9411293	1383	0	0	509	ACACCACCACACTACCACAACACC	9411103	9411306	.
GNRS_360	chr1_9512036	203	529	10	0	.	.	.	.
GNRS_361	chr1_9512309	326	422	109	8	.	.	.	.
GNRS_362	chr1_9562193	293	525	9	0	.	.	.	.
GNRS_363	chr1_9562347	230	528	7	0	.	.	.	.
GNRS_364	chr1_9576747	326	533	6	0	.	.	.	.
GNRS_365	chr1_9768152	277	536	3	0	.	.	.	.
GNRS_366	chr1_9810162	202	1	161	347	AGGGAGGGAGGA	9810093	9810172	.
GNRS_367	chr1_10059230	294	535	4	0	.	.	.	.
GNRS_368	chr1_10187761	221	1	31	470	AATATTATATATAATAT	10187583	10188318	.
GNRS_369	chr1_10194201	334	522	10	0	.	.	.	.
GNRS_370	chr1_10235526	269	534	4	0	.	.	.	.
GNRS_371	chr1_10465992	354	535	4	0	.	.	.	.
GNRS_372	chr1_10568734	240	536	3	0	.	.	.	.
GNRS_373	chr1_10744666	288	141	246	147	GGCACCACGAGCAGGCATGTCCTG	10744344	10744731	.
GNRS_374	chr1_10783360	345	532	7	0	.	.	.	.
GNRS_375	chr1_10817943	202	216	248	74	TTTC	10817923	10818039	.
GNRS_376	chr1_10822394	2223	535	4	0	.	.	.	.
GNRS_377	chr1_10971075	1797	0	0	539	.	.	.	.
GNRS_378	chr1_11041736	643	474	63	0	GGAT	11041052	11042442	multi-allelic variant
GNRS_379	chr1_11041736	272	1	64	472	GGAT	11041052	11042442	multi-allelic variant
GNRS_380	chr1_11098804	643	534	4	0	.	.	.	.
GNRS_381	chr1_11152429	326	536	3	0	.	.	.	.
GNRS_382	chr1_11239516	386	534	5	0	.	.	.	.
GNRS_383	chr1_11310565	411	472	56	10	CCCTGCCCCTTCCCACCT	11310525	11310606	.
GNRS_384	chr1_11338164	367	327	166	29	CCCCCTCCT	11338021	11338211	.
GNRS_385	chr1_11373881	1250	0	170	342	GTGTGTGTGGTGTGTGTGTGT	11373499	11374449	multi-allelic variant
GNRS_386	chr1_11373881	1305	361	151	0	GTGTGTGTGGTGTGTGTGTGT	11373499	11374449	multi-allelic variant
GNRS_387	chr1_11374059	396	482	20	0	GTGTGTGTGGTGTGTGTGTGT	11373499	11374449	multi-allelic variant
GNRS_388	chr1_11440098	473	505	32	2	CTAACC	11440098	11440162	.
GNRS_389	chr1_11522882	366	0	166	366	GCCAGGACCCAGCCAGAGCCCA	11522523	11522999	.
GNRS_390	chr1_11595735	316	535	4	0	.	.	.	.
GNRS_391	chr1_11770148	1049	534	5	0	.	.	.	.
GNRS_392	chr1_11770151	2143	452	81	6	.	.	.	.
GNRS_393	chr1_11860493	325	533	6	0	.	.	.	.
GNRS_394	chr1_12006215	325	502	36	1	.	.	.	.
GNRS_395	chr1_12042689	302	153	258	128	TCCCTC	12042655	12042701	.
GNRS_396	chr1_12415597	2262	522	15	0	.	.	.	.
GNRS_397	chr1_12565675	727	275	220	44	.	.	.	.
GNRS_398	chr1_12677258	231	527	12	0	.	.	.	.
GNRS_399	chr1_12677550	330	413	114	12	.	.	.	.
GNRS_400	chr1_12846148	592	494	36	0	.	.	.	.
GNRS_401	chr1_12881888	324	413	113	11	.	.	.	.
GNRS_402	chr1_12936312	274	524	6	0	.	.	.	.
GNRS_403	chr1_13227571	229	534	3	0	.	.	.	.
GNRS_404	chr1_13310592	1033	538	1	0	.	.	.	.
GNRS_405	chr1_13328788	222	465	28	1	CGGCCAGCCGCCCCGTCCAGGAGGTGAGGGGCCCCTCTGCCCGGCCGCCCCTACTGGGAAGTGAGGAGCCCCTCTGCC	13328645	13328925	.
GNRS_406	chr1_13361096	320	356	152	30	.	.	.	.
GNRS_407	chr1_13383446	320	535	2	0	.	.	.	.
GNRS_408	chr1_13386805	442	537	1	0	.	.	.	.
GNRS_409	chr1_13386821	254	535	4	0	.	.	.	.
GNRS_410	chr1_13392427	8696	532	6	0	.	.	.	.
GNRS_411	chr1_13447533	635	537	2	0	TTTTTTTTGAGACAGAGTTTCACTCTTGTTGCCCAGGCTGGAGTGCAATGGCGCGATCTCAGCTCACCACAACCTCCGCCTCCCGGGTTAAAGCAATTCTCCTGCCTCAGCCTCCCAAGTAACTGGGATTACAGGCGCACACCACCACACCCAGCTAATTTTGTATTTTTAGTAGAGACAGGGTTTCACCATGTTGGTCAGGCTGGTCTCTAACTCCCAACCTCAAGTGATCCACCCACCAAAGCCTCCCAAAATGCTGGGATTACAGGTGTGAGTCACCGCGCCCAGCCCAATAGTCTTCATTTTTTAATTAA	13446996	13447577	.
GNRS_412	chr1_13470159	664	0	0	539	.	.	.	.
GNRS_413	chr1_13588980	254	474	57	7	.	.	.	.
GNRS_414	chr1_13613524	336	536	3	0	.	.	.	.
GNRS_415	chr1_13662777	4402	535	3	0	.	.	.	.
GNRS_416	chr1_13910818	2308	537	2	0	.	.	.	.
GNRS_417	chr1_14492680	255	101	407	2	CA	14492653	14492777	multi-allelic variant
GNRS_418	chr1_14492710	1429	0	132	399	CA	14492653	14492777	multi-allelic variant
GNRS_419	chr1_14514462	353	68	259	212	TA	14514332	14514640	.
GNRS_420	chr1_14652506	266	0	0	539	CCACCCACCCATCCATCCACCCAT	14652438	14652730	.
GNRS_421	chr1_14933567	290	536	3	0	.	.	.	.
GNRS_422	chr1_15180220	334	536	2	1	.	.	.	.
GNRS_423	chr1_15221179	272	536	3	0	.	.	.	.
GNRS_424	chr1_15225218	264	0	0	539	GGAAGGGGAGGGAGG	15225188	15225228	.
GNRS_425	chr1_15314646	302	0	17	521	GGTGTGTG	15314597	15314918	.
GNRS_426	chr1_15373355	245	517	18	2	.	.	.	.
GNRS_427	chr1_15388345	298	0	32	507	CCTCCCTCCCTCCCCTCCCCAGGCCCTGCCCCA	15388290	15388359	.
GNRS_428	chr1_15463232	228	538	1	0	.	.	.	.
GNRS_429	chr1_15466426	2010	536	3	0	.	.	.	.
GNRS_430	chr1_15483800	1497	532	5	0	.	.	.	.
GNRS_431	chr1_15487714	368	538	1	0	.	.	.	.
GNRS_432	chr1_15488493	203	532	7	0	.	.	.	.
GNRS_433	chr1_16024432	298	536	3	0	CTTTAGTCTTCAATGT	16024446	16024477	.
GNRS_434	chr1_16061587	300	536	2	0	.	.	.	.
GNRS_435	chr1_16476504	263	532	7	0	.	.	.	.
GNRS_436	chr1_16537355	326	464	74	1	.	.	.	.
GNRS_437	chr1_16630030	1349	266	1	0	.	.	.	.
GNRS_438	chr1_16733032	313	428	2	0	.	.	.	.
GNRS_439	chr1_16868224	233	533	1	0	.	.	.	.
GNRS_440	chr1_16868224	368	532	5	0	.	.	.	.
GNRS_441	chr1_16913320	201	532	1	0	.	.	.	.
GNRS_442	chr1_16935342	1829	533	1	0	.	.	.	.
GNRS_443	chr1_16942332	306	537	1	0	.	.	.	.
GNRS_444	chr1_16943372	266	534	4	0	CTAAAAAAAAAAAAAAATTGACCGGGCACAGTGGCTCACTCCTGTAATCCCAGCACTTTGGGAGGCCGAGGCAGGAGGACCACTGAGGTCAGAAGTTCGAGACCAGCCTGACCAACACAGAGAAACCCCATCTCTACTAAAAATACAAAATTACCCAGACATGGTGGCACACGCCTGTAATCCCAGCTACTTGGGAGGCTGAGGCAGGAGAATCGCGTGAACCCGGGAGGCGGAGCTTGCAGCAAGCCGAGATCGCGCACTGCACTCCAGCCTGGGCGACAGAGCGAGATGCCGT	16942941	16943549	.
GNRS_445	chr1_17045611	245	533	2	0	.	.	.	.
GNRS_446	chr1_17114628	311	523	14	2	.	.	.	.
GNRS_447	chr1_17166218	784	0	5	534	CCACCATTCCCACCATCCTCACCATCACCACCACCATCCCCACCATCATCC	17166058	17166247	.
GNRS_448	chr1_17352040	329	385	143	8	AGGAGAGGCAGTCAGGGAGGTGATGGGAGGTGGT	17351853	17352273	.
GNRS_449	chr1_17661885	328	538	1	0	.	.	.	.
GNRS_450	chr1_17689481	1307	0	6	532	CCCT	17689452	17689635	multi-allelic variant
GNRS_451	chr1_17689525	394	481	50	0	CCCT	17689452	17689635	multi-allelic variant
GNRS_452	chr1_17731824	221	482	56	1	.	.	.	.
GNRS_453	chr1_17754332	414	537	2	0	.	.	.	.
GNRS_454	chr1_17814510	208	464	71	3	AGACTCCATATCTACCAACAAAACAAGACAATACATACCATTATGTTACAATCGCCTACAGTATTCAGTACAATAACATGCAGTACCAGTTTGTAGCATAGCA	17814317	17815123	.
GNRS_455	chr1_17859665	200	1	33	505	GGGAGA	17859516	17859697	.
GNRS_456	chr1_17944606	340	525	14	0	.	.	.	.
GNRS_457	chr1_18049836	236	494	10	0	TGG	18049536	18049990	multi-allelic variant
GNRS_458	chr1_18049836	441	0	22	472	TGG	18049536	18049990	multi-allelic variant
GNRS_459	chr1_18925853	780	0	6	533	ATGG	18925748	18926152	.
GNRS_460	chr1_19060304	933	223	300	15	GGACCACCATGTCCCCCACCCCCACTCCACCACAGATCCCA	19060086	19060740	.
GNRS_461	chr1_19061417	1586	0	0	537	CATCATCACCACCACCAC	19061304	19061469	.
GNRS_462	chr1_19084881	2023	536	3	0	.	.	.	.
GNRS_463	chr1_19114246	342	536	1	0	.	.	.	.
GNRS_464	chr1_19118592	325	537	2	0	.	.	.	.
GNRS_465	chr1_19159895	320	467	69	3	.	.	.	.
GNRS_466	chr1_19286604	739	537	2	0	.	.	.	.
GNRS_467	chr1_19491045	326	536	3	0	.	.	.	.
GNRS_468	chr1_19543493	2378	534	4	0	.	.	.	.
GNRS_469	chr1_19571782	323	533	6	0	.	.	.	.
GNRS_470	chr1_19769885	1399	509	27	3	.	.	.	.
GNRS_471	chr1_19930589	325	490	48	1	.	.	.	.
GNRS_472	chr1_19932931	327	0	0	539	CATCAT	19932849	19932990	.
GNRS_473	chr1_19997584	344	523	16	0	.	.	.	.
GNRS_474	chr1_20248751	977	500	3	0	.	.	.	.
GNRS_475	chr1_20382468	523	531	8	0	.	.	.	multi-allelic variant
GNRS_476	chr1_20382468	439	0	8	531	.	.	.	multi-allelic variant
GNRS_477	chr1_20463539	915	0	1	538	TCA	20463427	20463628	.
GNRS_478	chr1_20518689	281	538	1	0	.	.	.	.
GNRS_479	chr1_20545837	1332	534	5	0	.	.	.	.
GNRS_480	chr1_20588420	1165	534	4	0	.	.	.	.
GNRS_481	chr1_20618244	323	308	195	36	.	.	.	.
GNRS_482	chr1_20623746	947	0	0	539	.	.	.	.
GNRS_483	chr1_20712782	247	96	276	164	AT	20712526	20713010	.
GNRS_484	chr1_21092305	266	533	5	0	.	.	.	.
GNRS_485	chr1_21165949	230	534	4	0	.	.	.	.
GNRS_486	chr1_21166095	321	290	215	33	.	.	.	.
GNRS_487	chr1_21179850	309	4	337	198	ATATATTAT	21179760	21180269	.
GNRS_488	chr1_21228276	353	537	2	0	.	.	.	.
GNRS_489	chr1_21250851	364	538	1	0	.	.	.	.
GNRS_490	chr1_21387023	393	459	57	15	CCTCTC	21386965	21387076	.
GNRS_491	chr1_21424735	328	375	144	20	.	.	.	.
GNRS_492	chr1_21527015	412	528	11	0	TTCTT	21527009	21527046	.
GNRS_493	chr1_22000808	227	529	4	0	.	.	.	.
GNRS_494	chr1_22001027	256	534	3	0	.	.	.	.
GNRS_495	chr1_22006364	713	535	1	0	.	.	.	.
GNRS_496	chr1_22007847	317	536	1	0	.	.	.	.
GNRS_497	chr1_22317792	2143	537	2	0	.	.	.	.
GNRS_498	chr1_22431253	402	445	71	23	ATATACAATATTGTATATATTGAAT	22431245	22431299	.
GNRS_499	chr1_22476382	2018	538	1	0	.	.	.	.
GNRS_500	chr1_22575415	334	514	25	0	.	.	.	.
GNRS_501	chr1_22579184	691	532	6	0	GTGTGCAT	22577759	22579468	.
GNRS_502	chr1_22599624	268	383	151	1	GGAGAGAAGGAGGGAGGAGGAAGGAA	22599597	22600190	multi-allelic variant
GNRS_503	chr1_22599868	316	460	77	0	GGAGAGAAGGAGGGAGGAGGAAGGAA	22599597	22600190	multi-allelic variant
GNRS_504	chr1_22600150	451	527	9	0	GGAGAGAAGGAGGGAGGAGGAAGGAA	22599597	22600190	multi-allelic variant
GNRS_505	chr1_22600263	237	498	40	0	AGGA	22599615	22600341	.
GNRS_506	chr1_22754856	691	0	1	538	AGGGG	22754795	22754957	.
GNRS_507	chr1_22904977	2893	538	1	0	.	.	.	.
GNRS_508	chr1_22950447	258	0	2	537	.	.	.	.
GNRS_509	chr1_23392445	1319	0	8	530	ACATCATACACACACACTCCAC	23392332	23392619	.
GNRS_510	chr1_23621455	342	538	1	0	.	.	.	.
GNRS_511	chr1_23654637	333	489	43	7	.	.	.	.
GNRS_512	chr1_23884345	2147	251	219	67	.	.	.	.
GNRS_513	chr1_23899941	203	2	46	491	AGAAAGAAAGAAAG	23899810	23900000	.
GNRS_514	chr1_24002280	333	532	6	1	.	.	.	.
GNRS_515	chr1_24011000	206	0	168	371	TCTCC	24010941	24011033	.
GNRS_516	chr1_24211870	254	179	358	2	GTGGTGATGGGAGGTGGTGAGGGTGATGGAG	24211859	24212583	multi-allelic variant
GNRS_517	chr1_24212037	271	5	138	396	GTGGTGATGGGAGGTGGTGAGGGTGATGGAG	24211859	24212583	multi-allelic variant
GNRS_518	chr1_24256936	1727	537	1	0	.	.	.	.
GNRS_519	chr1_24345195	324	1	395	143	CCCTCCACACCTGTGCC	24344957	24345327	.
GNRS_520	chr1_24478147	1443	443	83	8	.	.	.	.
GNRS_521	chr1_24531103	324	520	18	1	.	.	.	.
GNRS_522	chr1_24614774	318	342	162	35	.	.	.	.
GNRS_523	chr1_24628841	215	533	4	0	.	.	.	.
GNRS_524	chr1_24634805	249	508	29	0	CTGTAATCCCAGCACTTTGGGAGGCCGAGACGGGCAGATCACTTGAGGTCAGGAGTTCGAGACCAGCCTGGCCAACATGGTGAAACCCCATCTCTACTAAAAATACAAAAATTAGCCAGGCGTGATGCGCATGCCTGTAATCCCAGCTACTTGGGAGGCTGAGGCAGGAGAATTGCTTGAACCCGGGAGGCGGAGGTTGCAGTGAGCCGAGATCGTGCCACTGCACTCCAGCCTGGGCGACAGAGCGAGACTCCATCTAAAAAAAAAAAAAAAAAGAAAAAATGGCCAGGCACAGTGGCTCACGT	24634229	24635119	.
GNRS_525	chr1_24700875	3691	533	5	0	.	.	.	.
GNRS_526	chr1_24730341	301	0	25	511	GGAGG	24730314	24730381	.
GNRS_527	chr1_25002144	291	130	308	101	TATAACATATATGTTATATACTCAT	25002026	25002259	.
GNRS_528	chr1_25044976	207	0	183	356	GGAA	25044883	25044981	.
GNRS_529	chr1_25054265	325	0	172	364	TCCT	25054235	25054419	multi-allelic variant
GNRS_530	chr1_25054265	697	460	76	0	TCCT	25054235	25054419	multi-allelic variant
GNRS_531	chr1_25054476	267	477	58	0	TCCCTCCCTTCCTTCCTCCATCCCTCCCTTCCTCCCTTCCTTTTCCTCCCCTCCCCTCCCCCGCCTTTTCTCCTTCCTTCCATCCTCCATCCA	25054282	25054486	multi-allelic variant
GNRS_532	chr1_25236786	340	534	5	0	.	.	.	.
GNRS_533	chr1_25301271	692	521	5	0	.	.	.	.
GNRS_534	chr1_25322566	983	509	16	2	.	.	.	.
GNRS_535	chr1_25508472	2017	528	9	0	.	.	.	.
GNRS_536	chr1_25511170	2447	531	4	0	.	.	.	.
GNRS_537	chr1_25529499	964	0	0	537	.	.	.	.
GNRS_538	chr1_25589304	346	513	23	1	AAAG	25589304	25589331	.
GNRS_539	chr1_25724513	481	534	5	0	.	.	.	.
GNRS_540	chr1_25902094	332	518	17	4	.	.	.	.
GNRS_541	chr1_26184520	698	500	33	1	.	.	.	.
GNRS_542	chr1_26399819	428	0	4	534	TAATTATATATATATATATATATATTAATATA	26399672	26399960	.
GNRS_543	chr1_26818799	257	495	44	0	GCCCGGCCAGCCGCCCCGTCCGGGAGGGAGGTGGGGGTGTCGGCCCCCC	26818615	26819088	.
GNRS_544	chr1_26820162	1671	527	12	0	TGGTGGCACGTGCCTGTAGTCCCAGCTACTCAGGAGGCTGAGGCAGAAGAATCGCTTCAACCCGGGAGGTAGAGGTTGCAGTGAGCCAAGATCAGGCCACTACACTCCAAGCCTGAGTGACAGAGCAAGACTGTCTTAAAAAAAAAAAAAAAGTCAGCCGGGCA	26819972	26820267	.
GNRS_545	chr1_26862659	308	533	6	0	.	.	.	.
GNRS_546	chr1_26904035	292	486	49	4	AAAATAA	26904010	26904089	.
GNRS_547	chr1_26989966	315	538	1	0	.	.	.	.
GNRS_548	chr1_27030486	722	0	0	539	TTTTTGTATTTTTAGTAGAGGAGAGGGTTTCACCATGTTAGCCACGATGGTCTTAAACTCCTGACCTCAGGTGCGCCTCGGCCTCCCAAAGTGCTAGGATTACAGGCGTGAGCCACCGCGCCTGGCCGACGCCTGGCTAA	27030345	27030612	.
GNRS_549	chr1_27086495	1172	0	1	533	ACCACACACACACACAC	27086481	27087076	.
GNRS_550	chr1_27107220	1201	0	23	515	CACACACACACCCCCAGCCCCTCCACACA	27107076	27107228	.
GNRS_551	chr1_27164384	348	537	2	0	.	.	.	.
GNRS_552	chr1_27652922	4391	459	65	2	.	.	.	.
GNRS_553	chr1_27916152	321	535	3	1	.	.	.	.
GNRS_554	chr1_27916935	266	510	26	0	CTCC	27916905	27917095	multi-allelic variant
GNRS_555	chr1_27916997	839	505	31	1	CTCC	27916905	27917095	multi-allelic variant
GNRS_556	chr1_27921679	339	524	14	0	.	.	.	.
GNRS_557	chr1_28055471	312	537	2	0	.	.	.	.
GNRS_558	chr1_28171371	282	534	3	0	.	.	.	.
GNRS_559	chr1_28224839	216	537	1	0	.	.	.	.
GNRS_560	chr1_28253227	324	538	1	0	.	.	.	.
GNRS_561	chr1_28349829	353	531	6	0	.	.	.	.
GNRS_562	chr1_28391140	791	395	115	29	GGTGGTTCATGCCTGTAATCCCAGCACTTTGGGAGGTCGAGGCAGGCGGATCATGAGGTCAGGAGTTTGAGACCAGCCTGGCAACATGGTGAAACCCCATCTCTACTAAAAATACAAAAAATTAGCCGGGCGTGGTGGTGCGCACCTGTAGTCCCAGCTACTCGGGAGGCTGAGGCAGGAGAATCACCTGAACCCCAGGGGTGGAGGCTGCAGTGAGCCGAGATCACGCCACTGCACTCCAGCCTGGGCAACAGAAAGAGACTGATCTCAAAAAATAGAAAAAAATCAGGCTAGGCGCA	28390517	28391406	.
GNRS_563	chr1_28395818	317	397	114	28	.	.	.	.
GNRS_564	chr1_28409985	217	530	5	0	.	.	.	.
GNRS_565	chr1_28419029	322	398	114	27	.	.	.	.
GNRS_566	chr1_28439232	2566	524	15	0	.	.	.	.
GNRS_567	chr1_28571786	340	423	108	8	.	.	.	.
GNRS_568	chr1_28972601	315	538	1	0	.	.	.	.
GNRS_569	chr1_28994949	327	38	174	327	.	.	.	.
GNRS_570	chr1_29046878	334	532	7	0	.	.	.	.
GNRS_571	chr1_29055652	335	184	257	98	.	.	.	.
GNRS_572	chr1_29100313	330	179	251	109	.	.	.	.
GNRS_573	chr1_29362251	1300	498	26	0	.	.	.	.
GNRS_574	chr1_29526609	326	537	2	0	.	.	.	.
GNRS_575	chr1_29535895	328	531	8	0	.	.	.	.
GNRS_576	chr1_29552233	1608	167	222	2	.	.	.	multi-allelic variant
GNRS_577	chr1_29552233	315	442	3	0	.	.	.	multi-allelic variant
GNRS_578	chr1_29552233	786	429	12	0	.	.	.	multi-allelic variant
GNRS_579	chr1_29553867	368	210	315	2	CCA	29553835	29553942	.
GNRS_580	chr1_29723851	1011	506	33	0	CACCACCACCATCAC	29723248	29724001	multi-allelic variant
GNRS_581	chr1_29723864	380	0	31	508	CACCACCACCATCAC	29723248	29724001	multi-allelic variant
GNRS_582	chr1_29724058	302	494	40	0	.	.	.	.
GNRS_583	chr1_29727491	902	486	48	1	GGGTGGAGGGAAGGGTGGGCTGGGGGAG	29727192	29727859	multi-allelic variant
GNRS_584	chr1_29727688	235	258	279	1	GGGTGGAGGGAAGGGTGGGCTGGGGGAG	29727192	29727859	multi-allelic variant
GNRS_585	chr1_29727934	489	448	84	0	.	.	.	.
GNRS_586	chr1_29771311	585	1	234	304	TATATATTTATATATAAAACATATATGTGAA	29770529	29771802	multi-allelic variant
GNRS_587	chr1_29771685	730	137	395	1	TATATATTTATATATAAAACATATATGTGAA	29770529	29771802	multi-allelic variant
GNRS_588	chr1_29794630	284	525	14	0	TA	29794568	29794682	.
GNRS_589	chr1_29873200	392	286	213	40	.	.	.	.
GNRS_590	chr1_29879700	5677	499	29	1	.	.	.	.
GNRS_591	chr1_30096601	545	0	0	515	.	.	.	.
GNRS_592	chr1_30248955	359	523	16	0	.	.	.	.
GNRS_593	chr1_30344878	2597	537	2	0	.	.	.	.
GNRS_594	chr1_30438491	278	437	87	14	.	.	.	.
GNRS_595	chr1_30440603	1151	69	24	445	.	.	.	.
GNRS_596	chr1_30488830	214	0	14	525	GTGATGATGGTGATG	30488606	30489040	.
GNRS_597	chr1_30617660	318	497	42	0	.	.	.	.
GNRS_598	chr1_30651365	315	460	77	0	CCACCTCCTCCCTGCCTGC	30651346	30651948	multi-allelic variant
GNRS_599	chr1_30651759	495	92	226	220	CCACCTCCTCCCTGCCTGC	30651346	30651948	multi-allelic variant
GNRS_600	chr1_30651963	378	335	189	11	.	.	.	.
GNRS_601	chr1_30655648	2117	0	15	524	GTGGTGGTG	30655194	30655773	.
GNRS_602	chr1_30671840	222	536	2	0	AC	30671822	30671862	.
GNRS_603	chr1_30732368	2434	0	18	498	.	.	.	.
GNRS_604	chr1_30744298	324	536	2	0	.	.	.	.
GNRS_605	chr1_30797532	1019	525	14	0	.	.	.	.
GNRS_606	chr1_30925867	524	534	3	0	.	.	.	.
GNRS_607	chr1_31279049	329	535	4	0	.	.	.	.
GNRS_608	chr1_31290179	319	535	3	0	.	.	.	.
GNRS_609	chr1_31352230	333	538	1	0	.	.	.	.
GNRS_610	chr1_31431803	378	380	123	1	GATAGGGTG	31431748	31432232	multi-allelic variant
GNRS_611	chr1_31432029	406	21	481	23	GATAGGGTG	31431748	31432232	multi-allelic variant
GNRS_612	chr1_31432101	2873	0	253	279	GATAGGGTG	31431748	31432232	multi-allelic variant
GNRS_613	chr1_31451310	311	537	2	0	.	.	.	.
GNRS_614	chr1_31495080	233	0	16	523	AATATATAT	31494761	31495103	.
GNRS_615	chr1_31553435	333	537	1	0	.	.	.	.
GNRS_616	chr1_31807407	257	0	27	509	AGGGG	31807391	31807445	.
GNRS_617	chr1_31891940	322	534	5	0	.	.	.	.
GNRS_618	chr1_31922585	1060	532	7	0	TTTC	31922586	31922637	.
GNRS_619	chr1_32266744	332	427	107	0	TCCTCC	32266586	32266818	.
GNRS_620	chr1_32502389	322	537	2	0	.	.	.	.
GNRS_621	chr1_32539740	225	0	0	539	.	.	.	.
GNRS_622	chr1_32581182	613	0	1	538	TA	32581079	32581361	.
GNRS_623	chr1_32642767	4225	533	3	0	.	.	.	.
GNRS_624	chr1_32642777	1005	0	1	538	TTTTTTTTTTTTTTTTTCAAATAGAGTTTCGCTCTTGTGTCCCAGGCTGGAGTACAATGGCACAATCTCAGCTCACTGCAACCTCCGCCTCCCAGATTCAAGCGATTCTCCTGCCTCAGCCTCCCAAGTAACTGGGATTACAGGCACGCACCACCACGCACGGCTAATTTTTTGTATTTTTAGTAGAGACGAGAGTTTCACCATGTTGGCCAGGCTGGTCTCAAACCCCCGACCTCAGGTGATCTGCGGGCCTCGGCCTCCCAAAATGCTGGAATTACAGACGTGAGCCACCGTGCCTGGCC	32642771	32643313	.
GNRS_625	chr1_32867502	353	538	1	0	.	.	.	.
GNRS_626	chr1_33018761	347	538	1	0	.	.	.	.
GNRS_627	chr1_33052393	682	501	38	0	CCGCCCAGCCAGCCACCCCGTCCGGGAGGGAGGTGGGGGGGTCGGCCCCCCGCCCGGCCAGCCGCCCCGTCCGGGAGGGAGGTGGGGGGTCAGCCCCCCGCCCGGCCAGCCGCCCCGTCCGGGAGGGAGGTGGAGGGGTCAGCCCTCCGCCCGGCCAGCCGCCCCGTCTGGGAGGTGAGGGGCGCCTCTGCCGCCAGCCGCCCCGTCCGGGAAGTGAGGAGCCCCTCTGCCCGGCCAGCCGCCCCGTCCGGGAGGGAGGTGGGGGGGTCAGCCCC	33051855	33052712	.
GNRS_628	chr1_33059272	338	448	82	9	.	.	.	.
GNRS_629	chr1_33510179	220	468	69	2	GAGAGG	33510140	33510269	.
GNRS_630	chr1_33777230	358	537	1	0	.	.	.	.
GNRS_631	chr1_33814477	345	537	2	0	.	.	.	.
GNRS_632	chr1_33864929	260	0	9	530	GAGGAGGGGAAGGGA	33864884	33865002	.
GNRS_633	chr1_34095292	2532	403	136	0	.	.	.	.
GNRS_634	chr1_34096107	1887	524	12	0	.	.	.	.
GNRS_635	chr1_34170730	347	532	7	0	.	.	.	.
GNRS_636	chr1_34219840	283	511	25	3	.	.	.	.
GNRS_637	chr1_34539052	873	538	1	0	.	.	.	.
GNRS_638	chr1_34541466	901	3	36	500	.	.	.	.
GNRS_639	chr1_34568729	3245	530	4	0	.	.	.	.
GNRS_640	chr1_34570276	2010	529	10	0	.	.	.	.
GNRS_641	chr1_34777677	411	463	76	0	CACAACCACACATGCACACAGCCTCCCACACCACCCCAGCCATCTCCACCATCACACACATT	34777607	34777985	.
GNRS_642	chr1_34998624	338	538	1	0	.	.	.	.
GNRS_643	chr1_35132837	2363	526	11	0	.	.	.	.
GNRS_644	chr1_35147407	3218	535	3	0	.	.	.	.
GNRS_645	chr1_35157050	1154	183	245	111	.	.	.	.
GNRS_646	chr1_35232543	3893	535	3	0	.	.	.	.
GNRS_647	chr1_35260555	253	114	397	28	AGTTACATATGTAACTTACTACTTCTGTAGTAGAA	35260187	35260590	.
GNRS_648	chr1_35382299	313	538	1	0	.	.	.	.
GNRS_649	chr1_35847968	337	534	5	0	.	.	.	.
GNRS_650	chr1_35862690	307	538	1	0	.	.	.	.
GNRS_651	chr1_35937033	317	527	11	0	.	.	.	.
GNRS_652	chr1_35975879	349	536	3	0	.	.	.	.
GNRS_653	chr1_36009078	318	98	214	226	.	.	.	.
GNRS_654	chr1_36009224	215	537	1	0	.	.	.	.
GNRS_655	chr1_36133035	319	527	12	0	.	.	.	.
GNRS_656	chr1_36201589	318	536	2	0	T	36201581	36201608	.
GNRS_657	chr1_36210726	244	1	11	526	TA	36210703	36210746	.
GNRS_658	chr1_36580606	1037	538	1	0	.	.	.	.
GNRS_659	chr1_36688703	763	142	371	24	GGGAAGGGGTGTGGGAAG	36688478	36689072	multi-allelic variant
GNRS_660	chr1_36688861	221	196	338	3	GGGAAGGGGTGTGGGAAG	36688478	36689072	multi-allelic variant
GNRS_661	chr1_36731356	2106	534	5	0	.	.	.	.
GNRS_662	chr1_36746065	316	522	17	0	.	.	.	.
GNRS_663	chr1_36750194	343	211	239	89	.	.	.	.
GNRS_664	chr1_36793822	782	0	0	539	ATGG	36793586	36793905	.
GNRS_665	chr1_36840193	320	537	2	0	.	.	.	.
GNRS_666	chr1_36866758	338	532	7	0	.	.	.	.
GNRS_667	chr1_36957454	302	0	278	260	TGTGCCCCGTGAGCCTGTGTGCCCCATGAGCTCTGTGCCCCATGAGTCTGTGCCCTGTGAGCCTATGTGCTCTGTGAATC	36957318	36958933	.
GNRS_668	chr1_37230061	467	537	2	0	.	.	.	.
GNRS_669	chr1_37429726	280	522	17	0	TCCCTCTCTCTCTCCCCCTTTCCTCTCTCTCCCCCT	37429495	37429856	.
GNRS_670	chr1_37440443	340	532	6	0	.	.	.	.
GNRS_671	chr1_37446180	679	0	1	538	CTCCCT	37446143	37446252	.
GNRS_672	chr1_37775710	719	520	17	0	.	.	.	.
GNRS_673	chr1_37775710	2444	23	195	320	.	.	.	.
GNRS_674	chr1_37884016	334	537	1	0	.	.	.	.
GNRS_675	chr1_37909739	3084	530	7	0	.	.	.	.
GNRS_676	chr1_37959815	2717	536	2	0	.	.	.	.
GNRS_677	chr1_37966047	1830	529	8	0	.	.	.	.
GNRS_678	chr1_37967099	320	1	9	529	.	.	.	.
GNRS_679	chr1_37982033	330	529	9	1	.	.	.	.
GNRS_680	chr1_38145917	289	537	2	0	.	.	.	.
GNRS_681	chr1_38619036	554	512	9	0	.	.	.	.
GNRS_682	chr1_38870012	488	511	28	0	.	.	.	.
GNRS_683	chr1_38946047	211	537	2	0	.	.	.	.
GNRS_684	chr1_39044566	236	0	6	533	AGAAGGAGG	39044553	39044592	.
GNRS_685	chr1_39211990	318	385	133	21	.	.	.	.
GNRS_686	chr1_39216750	333	538	1	0	.	.	.	.
GNRS_687	chr1_39234633	508	0	202	337	CCTCCCTCCCGGACGGGGCGGCTGGCCTGGCGGGGGGCTGACCCCCCCA	39234507	39234679	.
GNRS_688	chr1_39281485	314	527	10	2	.	.	.	.
GNRS_689	chr1_39504990	421	114	382	43	.	.	.	.
GNRS_690	chr1_39578751	329	538	1	0	.	.	.	.
GNRS_691	chr1_39605194	296	536	3	0	.	.	.	.
GNRS_692	chr1_39664492	387	164	130	41	CTCCT	39664490	39664529	multi-allelic variant
GNRS_693	chr1_39664492	3194	44	130	170	CTCCT	39664490	39664529	multi-allelic variant
GNRS_694	chr1_39838426	354	537	2	0	.	.	.	.
GNRS_695	chr1_39888757	324	512	23	4	.	.	.	.
GNRS_696	chr1_39924912	273	538	1	0	.	.	.	.
GNRS_697	chr1_39971618	300	538	1	0	.	.	.	.
GNRS_698	chr1_40059014	308	338	173	28	.	.	.	.
GNRS_699	chr1_40367632	1436	524	13	0	.	.	.	.
GNRS_700	chr1_40458414	313	538	0	1	.	.	.	.
GNRS_701	chr1_40458539	1636	535	3	0	.	.	.	.
GNRS_702	chr1_40578456	335	497	39	3	.	.	.	.
GNRS_703	chr1_40663924	1898	527	12	0	.	.	.	.
GNRS_704	chr1_40854847	2376	536	3	0	.	.	.	.
GNRS_705	chr1_41382209	387	0	0	456	.	.	.	.
GNRS_706	chr1_41425249	484	0	0	539	TGTGTGTGGTGTGGTGTGTGCATGTGTGTTGTG	41424406	41425251	.
GNRS_707	chr1_41483846	277	536	1	0	.	.	.	.
GNRS_708	chr1_41527328	2436	517	19	1	CACCCTCACACCTCACACCCCTCACACACACCCTCA	41527224	41527329	.
GNRS_709	chr1_41527660	258	493	38	0	.	.	.	.
GNRS_710	chr1_41544820	794	0	74	454	CACCACCACCACCACCACCACCATCACCACCATCAC	41544564	41545831	multi-allelic variant
GNRS_711	chr1_41545247	208	192	336	0	CACCACCACCACCACCACCACCATCACCACCATCAC	41544564	41545831	multi-allelic variant
GNRS_712	chr1_41777040	3773	536	3	0	.	.	.	.
GNRS_713	chr1_41924630	333	513	26	0	.	.	.	.
GNRS_714	chr1_41948736	319	525	13	1	.	.	.	.
GNRS_715	chr1_42018289	1516	335	175	26	.	.	.	.
GNRS_716	chr1_42104013	344	538	1	0	.	.	.	.
GNRS_717	chr1_42222007	239	396	131	12	AGAAGGGGGAGGGGGAGGAGAAGG	42221968	42222046	.
GNRS_718	chr1_42302951	323	535	4	0	.	.	.	.
GNRS_719	chr1_42452987	319	537	1	0	.	.	.	.
GNRS_720	chr1_42482568	323	529	10	0	.	.	.	.
GNRS_721	chr1_42535699	308	1	240	298	.	.	.	.
GNRS_722	chr1_42715098	332	537	2	0	.	.	.	.
GNRS_723	chr1_42817598	327	535	4	0	.	.	.	.
GNRS_724	chr1_42848339	333	538	1	0	.	.	.	.
GNRS_725	chr1_43086018	2298	530	8	0	.	.	.	.
GNRS_726	chr1_43376720	326	536	2	1	.	.	.	.
GNRS_727	chr1_43631976	344	533	6	0	.	.	.	.
GNRS_728	chr1_43743239	310	336	177	25	.	.	.	.
GNRS_729	chr1_43887820	326	536	2	1	.	.	.	.
GNRS_730	chr1_43904753	245	527	10	0	CACTCTTCCTCCCCCTCCTCCTGCTCCTCTTCCCGC	43904711	43906676	multi-allelic variant
GNRS_731	chr1_43904863	207	280	253	0	CACTCTTCCTCCCCCTCCTCCTGCTCCTCTTCCCGC	43904711	43906676	multi-allelic variant
GNRS_732	chr1_43904942	1112	479	54	1	CACTCTTCCTCCCCCTCCTCCTGCTCCTCTTCCCGC	43904711	43906676	multi-allelic variant
GNRS_733	chr1_43904942	307	17	290	228	CACTCTTCCTCCCCCTCCTCCTGCTCCTCTTCCCGC	43904711	43906676	multi-allelic variant
GNRS_734	chr1_43905565	627	500	38	0	CACTCTTCCTCCCCCTCCTCCTGCTCCTCTTCCCGC	43904711	43906676	multi-allelic variant
GNRS_735	chr1_43905601	252	480	55	0	CACTCTTCCTCCCCCTCCTCCTGCTCCTCTTCCCGC	43904711	43906676	multi-allelic variant
GNRS_736	chr1_43905980	291	507	31	0	CACTCTTCCTCCCCCTCCTCCTGCTCCTCTTCCCGC	43904711	43906676	multi-allelic variant
GNRS_737	chr1_43906013	449	505	31	0	CACTCTTCCTCCCCCTCCTCCTGCTCCTCTTCCCGC	43904711	43906676	multi-allelic variant
GNRS_738	chr1_44206711	240	461	78	0	TAAAA	44206707	44206779	.
GNRS_739	chr1_44391681	324	532	6	0	.	.	.	.
GNRS_740	chr1_44468135	312	453	79	7	.	.	.	.
GNRS_741	chr1_44699994	340	538	1	0	.	.	.	.
GNRS_742	chr1_44876573	401	0	1	538	.	.	.	.
GNRS_743	chr1_45044746	203	338	193	7	AT	45044746	45044849	.
GNRS_744	chr1_45155456	312	533	6	0	.	.	.	.
GNRS_745	chr1_45295505	315	532	7	0	.	.	.	.
GNRS_746	chr1_45330022	329	173	254	112	.	.	.	.
GNRS_747	chr1_45484202	2268	534	5	0	.	.	.	.
GNRS_748	chr1_45497673	783	0	0	539	CCGCCCGGCCAGCCACCCCGTCCGGGAGGGAGGTGGAGGGGGTCAGCCCC	45497673	45497805	.
GNRS_749	chr1_45709995	353	535	1	0	AACCCCATCTCTACTAAAAATACAAAAAAATTAGCTGGGCATGGTGGCATGCACCTGTTGTCCCAGCTACTCGGGAGGCTAAGACAGGAGAATTGCTTGAACCCGGGAGGCGGAGGTTGCAGTGAGCCGAGATCACGCACTGCACTCTAGCCTGGCGACAGAGCAAGACTCCGTCTAAAAAAAAAAAAAAAAAAGAGAAGCTCTTTGAGCTAAGAAAACATGATGTGAGATAGAAATGCAATTCTACACAAAAGAGTTAATAGAACTAGAAATAGTAAACATATGGGTAATTATAAAAGACATTCTCAACTGGGCACGGTGGCTCACGCCTGTAATCCCAACACTTTGGGAGGCTGAGGAGGGCAGATCACGAGGTCAGGAGATCATGATGGAACCCCA…	45709254	45711039	multi-allelic variant
GNRS_750	chr1_45710172	1289	123	232	183	AACCCCATCTCTACTAAAAATACAAAAAAATTAGCTGGGCATGGTGGCATGCACCTGTTGTCCCAGCTACTCGGGAGGCTAAGACAGGAGAATTGCTTGAACCCGGGAGGCGGAGGTTGCAGTGAGCCGAGATCACGCACTGCACTCTAGCCTGGCGACAGAGCAAGACTCCGTCTAAAAAAAAAAAAAAAAAAGAGAAGCTCTTTGAGCTAAGAAAACATGATGTGAGATAGAAATGCAATTCTACACAAAAGAGTTAATAGAACTAGAAATAGTAAACATATGGGTAATTATAAAAGACATTCTCAACTGGGCACGGTGGCTCACGCCTGTAATCCCAACACTTTGGGAGGCTGAGGAGGGCAGATCACGAGGTCAGGAGATCATGATGGAACCCCA…	45709254	45711039	multi-allelic variant
GNRS_751	chr1_45735955	349	530	8	0	.	.	.	.
GNRS_752	chr1_45791455	347	534	2	0	.	.	.	.
GNRS_753	chr1_45843952	901	159	373	3	.	.	.	.
GNRS_754	chr1_45867523	341	524	15	0	.	.	.	.
GNRS_755	chr1_45867643	234	523	15	0	.	.	.	.
GNRS_756	chr1_46213358	345	153	237	149	.	.	.	.
GNRS_757	chr1_46241197	411	450	59	0	CCGCCCGGCCAGCCGCCCCATCCGGGAGGGAGGTGGGGGGGTCAGCCCC	46241016	46241245	.
GNRS_758	chr1_46241552	393	316	204	3	AGCCCCTCTGCCCGGCCAGCCGCCCCGTCCGGGAGGGAGTGGGGGGCAGCCCCCCCGCCCGGCCAGCCGCCCCGTCCGGGAGGGAGGTGGGGGGGTCAGCCCCCCGCCCGGCCAGCCGCCCCGTCCGGGAGGGAGGTGGGGGGGTCAGCCCCCCGCCCGGCCAGCCGCCCCGTCCAGGGAGGTGAGGGGCGCCTCTGCCCGGCCGCCCCTACCGGGAAGTGAGG	46241060	46242431	multi-allelic variant
GNRS_759	chr1_46241692	716	502	36	0	AGCCCCTCTGCCCGGCCAGCCGCCCCGTCCGGGAGGGAGTGGGGGGCAGCCCCCCCGCCCGGCCAGCCGCCCCGTCCGGGAGGGAGGTGGGGGGGTCAGCCCCCCGCCCGGCCAGCCGCCCCGTCCGGGAGGGAGGTGGGGGGGTCAGCCCCCCGCCCGGCCAGCCGCCCCGTCCAGGGAGGTGAGGGGCGCCTCTGCCCGGCCGCCCCTACCGGGAAGTGAGG	46241060	46242431	multi-allelic variant
GNRS_760	chr1_46242098	255	189	344	3	AGCCCCTCTGCCCGGCCAGCCGCCCCGTCCGGGAGGGAGTGGGGGGCAGCCCCCCCGCCCGGCCAGCCGCCCCGTCCGGGAGGGAGGTGGGGGGGTCAGCCCCCCGCCCGGCCAGCCGCCCCGTCCGGGAGGGAGGTGGGGGGGTCAGCCCCCCGCCCGGCCAGCCGCCCCGTCCAGGGAGGTGAGGGGCGCCTCTGCCCGGCCGCCCCTACCGGGAAGTGAGG	46241060	46242431	multi-allelic variant
GNRS_761	chr1_46242220	2223	498	33	1	AGCCCCTCTGCCCGGCCAGCCGCCCCGTCCGGGAGGGAGTGGGGGGCAGCCCCCCCGCCCGGCCAGCCGCCCCGTCCGGGAGGGAGGTGGGGGGGTCAGCCCCCCGCCCGGCCAGCCGCCCCGTCCGGGAGGGAGGTGGGGGGGTCAGCCCCCCGCCCGGCCAGCCGCCCCGTCCAGGGAGGTGAGGGGCGCCTCTGCCCGGCCGCCCCTACCGGGAAGTGAGG	46241060	46242431	multi-allelic variant
GNRS_762	chr1_46242227	454	123	399	9	AGCCCCTCTGCCCGGCCAGCCGCCCCGTCCGGGAGGGAGTGGGGGGCAGCCCCCCCGCCCGGCCAGCCGCCCCGTCCGGGAGGGAGGTGGGGGGGTCAGCCCCCCGCCCGGCCAGCCGCCCCGTCCGGGAGGGAGGTGGGGGGGTCAGCCCCCCGCCCGGCCAGCCGCCCCGTCCAGGGAGGTGAGGGGCGCCTCTGCCCGGCCGCCCCTACCGGGAAGTGAGG	46241060	46242431	multi-allelic variant
GNRS_763	chr1_46275838	321	532	6	1	.	.	.	.
GNRS_764	chr1_46329126	323	520	19	0	.	.	.	.
GNRS_765	chr1_46337344	264	284	194	58	.	.	.	.
GNRS_766	chr1_46557889	209	536	3	0	.	.	.	.
GNRS_767	chr1_46557894	396	531	8	0	.	.	.	.
GNRS_768	chr1_46658002	341	537	2	0	.	.	.	.
GNRS_769	chr1_46891044	341	534	1	0	.	.	.	.
GNRS_770	chr1_47097357	699	538	1	0	.	.	.	.
GNRS_771	chr1_47099490	323	534	3	0	.	.	.	.
GNRS_772	chr1_47184420	287	179	328	2	ACTGAGCCCATCCCCC	47184276	47184692	multi-allelic variant
GNRS_773	chr1_47184459	903	0	6	533	ACTGAGCCCATCCCCC	47184276	47184692	multi-allelic variant
GNRS_774	chr1_47312717	318	538	1	0	.	.	.	.
GNRS_775	chr1_47743225	332	0	0	539	TGGTGGTGGTGGTGGTGA	47743026	47743623	.
GNRS_776	chr1_48154762	4571	536	1	0	.	.	.	.
GNRS_777	chr1_48211599	3073	537	2	0	.	.	.	.
GNRS_778	chr1_48244744	206	194	312	33	AAATATATA	48244709	48244752	.
GNRS_779	chr1_48384331	807	406	116	16	GAGGGA	48384325	48384426	.
GNRS_780	chr1_48456467	328	516	23	0	.	.	.	.
GNRS_781	chr1_48506847	342	524	11	4	.	.	.	.
GNRS_782	chr1_48892005	346	467	69	3	.	.	.	.
GNRS_783	chr1_48991399	332	535	4	0	.	.	.	.
GNRS_784	chr1_49310708	1098	537	1	0	.	.	.	.
GNRS_785	chr1_49349830	328	502	34	0	.	.	.	.
GNRS_786	chr1_49381667	344	533	6	0	.	.	.	.
GNRS_787	chr1_49396297	320	518	21	0	.	.	.	.
GNRS_788	chr1_49549110	1068	69	428	4	.	.	.	.
GNRS_789	chr1_49565507	2081	523	13	0	.	.	.	.
GNRS_790	chr1_49680005	314	538	1	0	.	.	.	.
GNRS_791	chr1_49680370	308	487	50	1	.	.	.	.
GNRS_792	chr1_49854146	250	538	1	0	.	.	.	.
GNRS_793	chr1_49877631	1426	534	4	0	.	.	.	.
GNRS_794	chr1_49947954	316	93	242	202	ATATATATAA	49947953	49948583	.
GNRS_795	chr1_50217049	4786	456	83	0	.	.	.	.
GNRS_796	chr1_50369313	545	0	0	539	GATGATGGTGATGATGAT	50369091	50369504	.
GNRS_797	chr1_50381854	205	62	190	287	CCGCCCGGCCAGCCGCCCCGTCCGGAAGGGAGGTGGGGGGTCAGCCCC	50381768	50381885	.
GNRS_798	chr1_50446976	335	436	98	5	.	.	.	.
GNRS_799	chr1_50538207	336	526	13	0	.	.	.	.
GNRS_800	chr1_50564278	320	532	5	2	.	.	.	.
GNRS_801	chr1_50592240	336	525	12	2	.	.	.	.
GNRS_802	chr1_50709964	3232	535	4	0	.	.	.	.
GNRS_803	chr1_50782744	344	537	2	0	.	.	.	.
GNRS_804	chr1_50845161	367	514	25	0	.	.	.	.
GNRS_805	chr1_50846769	320	535	4	0	.	.	.	.
GNRS_806	chr1_51128924	321	533	3	0	.	.	.	.
GNRS_807	chr1_51509246	316	531	8	0	.	.	.	.
GNRS_808	chr1_51572907	343	537	1	0	.	.	.	.
GNRS_809	chr1_51711486	313	6	325	208	CCTCCCGGACGAGGCGGCTGGCCGGGCAGAGGGGCTCCTCACTTCCCAGTAGGGGCGGCCGGGCAGAGGCGCCCCTCACCTCCCGGACGGGGCGGCTGGCCGGGCAGGGGGCTGACCCCCCCACCTC	51711225	51711513	.
GNRS_810	chr1_51852550	598	0	3	536	TATATTTATATAGTTTTACTAATAGTTTTATATATAGTTTTTAATAGTTT	51852511	51852613	.
GNRS_811	chr1_51906869	5465	18	32	401	AAAGGAAGGAAGGGAAGG	51906841	51906900	multi-allelic variant
GNRS_812	chr1_51906869	287	408	26	17	AAAGGAAGGAAGGGAAGG	51906841	51906900	multi-allelic variant
GNRS_813	chr1_51921774	227	535	4	0	.	.	.	.
GNRS_814	chr1_51983757	333	531	7	1	.	.	.	.
GNRS_815	chr1_52389487	358	524	15	0	.	.	.	.
GNRS_816	chr1_52574490	338	538	1	0	.	.	.	.
GNRS_817	chr1_52840939	320	538	1	0	.	.	.	.
GNRS_818	chr1_52869812	300	534	5	0	.	.	.	.
GNRS_819	chr1_52923161	312	527	11	1	.	.	.	.
GNRS_820	chr1_52931861	351	537	1	0	.	.	.	.
GNRS_821	chr1_53123628	973	536	3	0	.	.	.	.
GNRS_822	chr1_53283498	466	2	499	38	ACTTACCTACTACATACCCGGGCCGCTT	53283422	53284302	multi-allelic variant
GNRS_823	chr1_53283551	670	263	275	0	ACTTACCTACTACATACCCGGGCCGCTT	53283422	53284302	multi-allelic variant
GNRS_824	chr1_53283749	1335	233	303	0	ACTTACCTACTACATACCCGGGCCGCTT	53283422	53284302	multi-allelic variant
GNRS_825	chr1_53431159	298	538	1	0	.	.	.	.
GNRS_826	chr1_53502406	297	491	19	0	AGGAGGGGGGGAGGGACAGGGAAAG	53502202	53502601	.
GNRS_827	chr1_53525463	258	74	440	3	GGCTGGGGA	53525454	53525498	multi-allelic variant
GNRS_828	chr1_53525463	454	3	440	74	GGCTGGGGA	53525454	53525498	multi-allelic variant
GNRS_829	chr1_53647599	320	537	2	0	.	.	.	.
GNRS_830	chr1_53713106	255	527	12	0	CTTCAAGACCAGCCTGGGCAACATGGTGAGACCTCATCT	53713118	53713588	multi-allelic variant
GNRS_831	chr1_53713461	278	2	76	461	CTTCAAGACCAGCCTGGGCAACATGGTGAGACCTCATCT	53713118	53713588	multi-allelic variant
GNRS_832	chr1_53866542	330	529	10	0	.	.	.	.
GNRS_833	chr1_54234611	733	202	301	0	.	.	.	.
GNRS_834	chr1_54244290	259	535	3	0	.	.	.	.
GNRS_835	chr1_54452634	311	530	9	0	.	.	.	.
GNRS_836	chr1_54458793	223	0	15	524	AAGG	54458585	54459209	.
GNRS_837	chr1_54510638	4167	530	9	0	AAACC	54510616	54510666	multi-allelic variant
GNRS_838	chr1_54510662	382	315	186	37	AAACC	54510616	54510666	multi-allelic variant
GNRS_839	chr1_54511003	290	534	5	0	.	.	.	.
GNRS_840	chr1_54561725	479	344	190	3	CCTCCCGGACGGGGCGGCTGGCCGGGCAGAGGGGCTCCTCACTTCCCAGTAGGGGCGGCCGGGCAGAGGCGCCCCTCACCTCCCAGACGGGGCGGCTGGCCGGGCAGGAGGGCTGACCCCCCCCACCTCCCTCCCGGACAGGGCGGCTGGCCGGGCGGGGGGCTGACCCCCCCACCTCCCTCCCGGACGGGGCGGCTGGCCGGGCAGAGGGGCTCCTCACTTCCCAGTAGGGGCGGCCGGGCAGAGGCGCCCCTCACCTCCCAGACGGGGCGGCTGGCCGGGCGGAGGGCTGACCCCCCCACCTC	54561621	54562257	multi-allelic variant
GNRS_841	chr1_54561776	485	399	139	0	CCTCCCGGACGGGGCGGCTGGCCGGGCAGAGGGGCTCCTCACTTCCCAGTAGGGGCGGCCGGGCAGAGGCGCCCCTCACCTCCCAGACGGGGCGGCTGGCCGGGCAGGAGGGCTGACCCCCCCCACCTCCCTCCCGGACAGGGCGGCTGGCCGGGCGGGGGGCTGACCCCCCCACCTCCCTCCCGGACGGGGCGGCTGGCCGGGCAGAGGGGCTCCTCACTTCCCAGTAGGGGCGGCCGGGCAGAGGCGCCCCTCACCTCCCAGACGGGGCGGCTGGCCGGGCGGAGGGCTGACCCCCCCACCTC	54561621	54562257	multi-allelic variant
GNRS_842	chr1_54562018	323	523	15	0	CCTCCCGGACGGGGCGGCTGGCCGGGCAGAGGGGCTCCTCACTTCCCAGTAGGGGCGGCCGGGCAGAGGCGCCCCTCACCTCCCAGACGGGGCGGCTGGCCGGGCAGGAGGGCTGACCCCCCCCACCTCCCTCCCGGACAGGGCGGCTGGCCGGGCGGGGGGCTGACCCCCCCACCTCCCTCCCGGACGGGGCGGCTGGCCGGGCAGAGGGGCTCCTCACTTCCCAGTAGGGGCGGCCGGGCAGAGGCGCCCCTCACCTCCCAGACGGGGCGGCTGGCCGGGCGGAGGGCTGACCCCCCCACCTC	54561621	54562257	multi-allelic variant
GNRS_843	chr1_54698798	323	381	143	15	.	.	.	.
GNRS_844	chr1_54699094	322	525	14	0	TTTC	54699094	54699241	.
GNRS_845	chr1_54914626	2688	535	3	0	.	.	.	.
GNRS_846	chr1_55003042	676	0	1	538	ATGGTGATG	55002782	55003092	.
GNRS_847	chr1_55026755	2005	533	6	0	.	.	.	.
GNRS_848	chr1_55026887	1300	535	4	0	.	.	.	.
GNRS_849	chr1_55027959	1746	532	6	0	.	.	.	.
GNRS_850	chr1_55029108	1875	532	6	0	.	.	.	.
GNRS_851	chr1_55385702	473	0	65	474	CCCTCCCTTCCT	55385665	55385721	multi-allelic variant
GNRS_852	chr1_55385713	1631	528	2	0	CCCTCCCTTCCT	55385665	55385721	multi-allelic variant
GNRS_853	chr1_55440169	284	538	1	0	.	.	.	.
GNRS_854	chr1_55607144	318	537	2	0	.	.	.	.
GNRS_855	chr1_55662706	540	138	302	80	TGTATATATACACGGTGTGTGTATATACGG	55662529	55662718	.
GNRS_856	chr1_55665633	537	82	340	87	TATATATACTATGTATATATACAC	55665515	55665729	.
GNRS_857	chr1_55666336	809	21	379	112	ACTATATAT	55666186	55666577	.
GNRS_858	chr1_55666939	396	176	273	57	TCTATACATGTATAGTATACATCTATACA	55666729	55667121	.
GNRS_859	chr1_55762577	337	536	3	0	.	.	.	.
GNRS_860	chr1_55802976	981	475	64	0	.	.	.	.
GNRS_861	chr1_55939713	3188	251	219	69	.	.	.	.
GNRS_862	chr1_55971644	215	207	223	107	.	.	.	.
GNRS_863	chr1_55973960	227	537	2	0	.	.	.	.
GNRS_864	chr1_56070135	536	535	4	0	.	.	.	.
GNRS_865	chr1_56413381	1016	535	3	0	.	.	.	.
GNRS_866	chr1_56413381	334	361	154	23	.	.	.	.
GNRS_867	chr1_56530354	288	394	144	0	.	.	.	.
GNRS_868	chr1_56530675	333	371	167	0	.	.	.	.
GNRS_869	chr1_56635273	2102	444	89	3	.	.	.	.
GNRS_870	chr1_56635273	1304	531	4	0	.	.	.	.
GNRS_871	chr1_56798717	2541	537	2	0	.	.	.	.
GNRS_872	chr1_56855418	320	538	1	0	.	.	.	.
GNRS_873	chr1_56885394	259	413	111	12	TATATATAAATA	56885264	56885455	.
GNRS_874	chr1_56929083	251	135	253	151	.	.	.	.
GNRS_875	chr1_57126134	312	536	3	0	.	.	.	.
GNRS_876	chr1_57367043	1562	520	11	0	AAAAT	57367043	57367125	multi-allelic variant
GNRS_877	chr1_57367058	370	534	5	0	AAAAT	57367043	57367125	multi-allelic variant
GNRS_878	chr1_57367074	4852	535	4	0	AAAAT	57367043	57367125	multi-allelic variant
GNRS_879	chr1_57527031	316	538	1	0	.	.	.	.
GNRS_880	chr1_57571105	295	536	2	0	.	.	.	.
GNRS_881	chr1_57606185	219	191	218	128	.	.	.	.
GNRS_882	chr1_57705256	248	538	1	0	.	.	.	.
GNRS_883	chr1_57765006	346	537	2	0	AACAAATTATTTTTACAA	57764991	57765037	.
GNRS_884	chr1_57984175	443	443	87	9	.	.	.	.
GNRS_885	chr1_58114594	252	535	4	0	.	.	.	.
GNRS_886	chr1_58203383	317	536	3	0	.	.	.	.
GNRS_887	chr1_58210459	318	531	8	0	.	.	.	.
GNRS_888	chr1_58272334	272	437	83	18	.	.	.	.
GNRS_889	chr1_58276544	1038	538	1	0	.	.	.	.
GNRS_890	chr1_58278239	218	21	80	126	.	.	.	.
GNRS_891	chr1_58374424	5673	530	6	0	.	.	.	.
GNRS_892	chr1_58376187	2721	283	255	0	.	.	.	.
GNRS_893	chr1_58518241	223	517	21	0	AGAGGAG	58518193	58518351	.
GNRS_894	chr1_58729589	502	0	5	533	ATATATTATATATGCGTCTGTATGTATAGTACAC	58729583	58730405	.
GNRS_895	chr1_58739632	310	456	73	10	.	.	.	.
GNRS_896	chr1_58742589	326	534	5	0	.	.	.	.
GNRS_897	chr1_58890626	340	535	4	0	.	.	.	.
GNRS_898	chr1_59125793	326	434	95	10	.	.	.	.
GNRS_899	chr1_59151087	339	537	2	0	.	.	.	.
GNRS_900	chr1_59268233	320	538	1	0	.	.	.	.
GNRS_901	chr1_59405971	385	538	1	0	.	.	.	.
GNRS_902	chr1_59406190	330	230	241	68	.	.	.	.
GNRS_903	chr1_59415215	281	518	21	0	.	.	.	.
GNRS_904	chr1_59535504	1940	535	3	0	.	.	.	.
GNRS_905	chr1_59647155	2326	399	116	0	.	.	.	.
GNRS_906	chr1_59998414	205	272	242	25	.	.	.	.
GNRS_907	chr1_60004924	337	347	166	26	.	.	.	.
GNRS_908	chr1_60085806	593	244	282	1	AGATATATATATATATATATCTACCAGATATATATATATATATCTACCAGATATATATATATATATCTACC	60085660	60085963	multi-allelic variant
GNRS_909	chr1_60085839	224	4	235	287	AGATATATATATATATATATCTACCAGATATATATATATATATCTACCAGATATATATATATATATCTACC	60085660	60085963	multi-allelic variant
GNRS_910	chr1_60121856	321	535	4	0	.	.	.	.
GNRS_911	chr1_60221863	4444	536	3	0	.	.	.	.
GNRS_912	chr1_60459881	309	532	6	1	.	.	.	.
GNRS_913	chr1_60490977	2441	528	11	0	.	.	.	.
GNRS_914	chr1_60640822	333	537	2	0	.	.	.	.
GNRS_915	chr1_60678907	349	490	48	1	.	.	.	.
GNRS_916	chr1_60711936	235	538	1	0	.	.	.	.
GNRS_917	chr1_60920106	267	534	4	0	T	60920100	60920151	.
GNRS_918	chr1_61718176	453	530	9	0	.	.	.	.
GNRS_919	chr1_62108130	2466	532	7	0	.	.	.	.
GNRS_920	chr1_62108326	331	492	41	4	.	.	.	.
GNRS_921	chr1_62137533	993	494	43	0	GGAGGGGGGAACACAGAGTGAGGGGGGACAGCAGCCTGAGGGGGAAATGCCTCT	62137383	62137687	multi-allelic variant
GNRS_922	chr1_62137620	388	0	27	512	GGAGGGGGGAACACAGAGTGAGGGGGGACAGCAGCCTGAGGGGGAAATGCCTCT	62137383	62137687	multi-allelic variant
GNRS_923	chr1_62190040	337	428	26	19	.	.	.	.
GNRS_924	chr1_62192159	316	536	3	0	.	.	.	.
GNRS_925	chr1_62218343	2351	534	2	0	.	.	.	.
GNRS_926	chr1_62244080	350	508	31	0	.	.	.	.
GNRS_927	chr1_62702417	1829	536	1	0	.	.	.	.
GNRS_928	chr1_62756446	2438	528	5	0	.	.	.	.
GNRS_929	chr1_62760052	1843	534	5	0	.	.	.	.
GNRS_930	chr1_62996279	322	84	227	228	.	.	.	.
GNRS_931	chr1_63033740	327	532	7	0	.	.	.	.
GNRS_932	chr1_63045952	476	506	28	5	ACATATATATGTAT	63045851	63046057	.
GNRS_933	chr1_63063822	232	525	13	1	.	.	.	.
GNRS_934	chr1_63313420	8709	537	2	0	.	.	.	.
GNRS_935	chr1_63323664	2718	461	75	0	.	.	.	.
GNRS_936	chr1_63474140	220	498	1	0	CTGGGAAGTGAGGAGCCCCTCTGCCCGGCCAGCCGCCCCGTCCGGGAGGGAGGTGGGGGGGTCAGCCCCCCGCCCGGCCAGCCGCCCCGTCCGGGGAGGTGAGGGGTCCCCTCTGCCCGGCCGCCCCTA	63473290	63474392	.
GNRS_937	chr1_63721536	320	522	17	0	.	.	.	.
GNRS_938	chr1_64148261	344	537	2	0	.	.	.	.
GNRS_939	chr1_64201519	205	66	365	108	AGCCCCCCGCCCGGCAGCCGCCCCGTCTGGGAAGTGAGGAGCCCCTCCGCCCGGCCAGCCGCCCCGTCCGGGAGGGAGGTGGGGGGGTC	64201250	64201639	.
GNRS_940	chr1_64239079	1449	395	95	3	AAG	64239045	64239192	multi-allelic variant
GNRS_941	chr1_64239086	403	393	127	1	AAG	64239045	64239192	multi-allelic variant
GNRS_942	chr1_64350282	1845	527	12	0	.	.	.	.
GNRS_943	chr1_64384507	3925	529	9	0	.	.	.	.
GNRS_944	chr1_64384507	775	441	96	0	.	.	.	.
GNRS_945	chr1_64492378	353	48	151	340	.	.	.	.
GNRS_946	chr1_64512460	243	536	2	0	.	.	.	.
GNRS_947	chr1_64587973	321	538	1	0	.	.	.	.
GNRS_948	chr1_64881262	344	292	190	56	.	.	.	.
GNRS_949	chr1_64913615	210	527	12	0	.	.	.	.
GNRS_950	chr1_65070360	271	538	0	1	.	.	.	.
GNRS_951	chr1_65080289	284	538	1	0	.	.	.	.
GNRS_952	chr1_65083526	366	531	8	0	.	.	.	.
GNRS_953	chr1_65100318	497	537	1	0	.	.	.	.
GNRS_954	chr1_65106573	281	155	271	113	.	.	.	.
GNRS_955	chr1_65106574	669	529	9	0	.	.	.	.
GNRS_956	chr1_65230449	2861	536	3	0	.	.	.	.
GNRS_957	chr1_65250036	227	498	17	0	.	.	.	.
GNRS_958	chr1_65263355	333	530	7	0	.	.	.	.
GNRS_959	chr1_65352077	392	512	25	0	.	.	.	.
GNRS_960	chr1_65380636	320	538	1	0	.	.	.	.
GNRS_961	chr1_65562672	3147	517	8	0	.	.	.	.
GNRS_962	chr1_65590243	321	31	126	382	.	.	.	.
GNRS_963	chr1_65704255	822	537	2	0	.	.	.	.
GNRS_964	chr1_65934299	318	538	1	0	.	.	.	.
GNRS_965	chr1_66024675	224	537	1	0	.	.	.	.
GNRS_966	chr1_66045743	345	537	1	0	.	.	.	.
GNRS_967	chr1_66096602	348	538	1	0	.	.	.	.
GNRS_968	chr1_66127175	217	537	2	0	.	.	.	.
GNRS_969	chr1_66762044	323	538	1	0	.	.	.	.
GNRS_970	chr1_66789541	322	533	6	0	.	.	.	.
GNRS_971	chr1_66826289	327	533	5	1	.	.	.	.
GNRS_972	chr1_66958447	323	537	2	0	.	.	.	.
GNRS_973	chr1_67078435	2893	538	1	0	.	.	.	.
GNRS_974	chr1_67158984	307	1	100	438	TGATAGTGAGACTATCACTATCAGTGAT	67158850	67159276	multi-allelic variant
GNRS_975	chr1_67159272	313	350	184	0	TGATAGTGAGACTATCACTATCAGTGAT	67158850	67159276	multi-allelic variant
GNRS_976	chr1_67495781	248	533	4	0	.	.	.	.
GNRS_977	chr1_67549013	464	537	2	0	.	.	.	.
GNRS_978	chr1_67861810	350	538	1	0	.	.	.	.
GNRS_979	chr1_68542580	332	534	5	0	.	.	.	.
GNRS_980	chr1_68737001	2392	294	244	0	.	.	.	.
GNRS_981	chr1_68738328	1518	535	4	0	.	.	.	.
GNRS_982	chr1_68769955	310	537	2	0	.	.	.	.
GNRS_983	chr1_68995988	1491	533	5	0	.	.	.	.
GNRS_984	chr1_69392020	320	538	1	0	.	.	.	.
GNRS_985	chr1_69595972	321	237	213	89	.	.	.	.
GNRS_986	chr1_69602488	341	528	11	0	.	.	.	.
GNRS_987	chr1_69625373	330	149	234	156	.	.	.	.
GNRS_988	chr1_69627862	324	534	4	1	.	.	.	.
GNRS_989	chr1_69640693	274	534	5	0	.	.	.	.
GNRS_990	chr1_69774871	353	537	2	0	.	.	.	.
GNRS_991	chr1_69820733	326	538	1	0	.	.	.	.
GNRS_992	chr1_69857519	228	538	1	0	.	.	.	.
GNRS_993	chr1_69916099	1074	0	7	528	TA	69916024	69916317	multi-allelic variant
GNRS_994	chr1_69916208	366	512	21	0	TA	69916024	69916317	multi-allelic variant
GNRS_995	chr1_69946661	320	443	87	9	.	.	.	.
GNRS_996	chr1_69953783	291	538	1	0	.	.	.	.
GNRS_997	chr1_70021458	332	538	1	0	.	.	.	.
GNRS_998	chr1_70290194	390	534	4	0	.	.	.	.
GNRS_999	chr1_70354174	1932	535	4	0	.	.	.	.
GNRS_1000	chr1_70446305	506	522	16	0	.	.	.	.
GNRS_1001	chr1_70446739	333	299	199	41	.	.	.	.
GNRS_1002	chr1_70552219	354	538	1	0	.	.	.	.
GNRS_1003	chr1_70592017	2491	535	4	0	.	.	.	.
GNRS_1004	chr1_70616114	321	532	7	0	.	.	.	.
GNRS_1005	chr1_70646834	386	253	267	11	TAGATATAGATATCTATATAGATAGCTAGATATA	70646572	70647234	multi-allelic variant
GNRS_1006	chr1_70646869	248	492	41	0	TAGATATAGATATCTATATAGATAGCTAGATATA	70646572	70647234	multi-allelic variant
GNRS_1007	chr1_70647073	424	526	8	0	TAGATATAGATATCTATATAGATAGCTAGATATA	70646572	70647234	multi-allelic variant
GNRS_1008	chr1_70647834	209	146	387	1	TAGATATAGATATCTATATAGATAGCTAGATATATAGATATAGATATCTATATAGATAGCTAGATATA	70646572	70647996	.
GNRS_1009	chr1_70761380	2123	537	2	0	.	.	.	.
GNRS_1010	chr1_70782908	5249	191	322	26	.	.	.	.
GNRS_1011	chr1_71497705	332	538	1	0	.	.	.	.
GNRS_1012	chr1_71516413	280	538	1	0	.	.	.	.
GNRS_1013	chr1_71764506	1019	536	2	0	.	.	.	.
GNRS_1014	chr1_71793264	248	0	0	539	.	.	.	.
GNRS_1015	chr1_71889254	1706	535	2	0	.	.	.	.
GNRS_1016	chr1_71928131	364	1	55	482	GTATATATACACACACACACATATATACACATAT	71928049	71928160	multi-allelic variant
GNRS_1017	chr1_71928131	792	496	41	1	GTATATATACACACACACACATATATACACATAT	71928049	71928160	multi-allelic variant
GNRS_1018	chr1_72048423	319	292	204	43	.	.	.	.
GNRS_1019	chr1_72173322	319	30	147	362	.	.	.	.
GNRS_1020	chr1_72339812	8987	12	5	118	.	.	.	.
GNRS_1021	chr1_72515805	404	2	22	515	TG	72515780	72515809	.
GNRS_1022	chr1_72523732	683	535	3	0	.	.	.	.
GNRS_1023	chr1_72743045	385	531	7	0	.	.	.	.
GNRS_1024	chr1_72973492	347	491	47	1	.	.	.	.
GNRS_1025	chr1_72991415	2654	537	2	0	.	.	.	.
GNRS_1026	chr1_73129293	6630	498	36	0	.	.	.	.
GNRS_1027	chr1_73279676	379	537	2	0	.	.	.	.
GNRS_1028	chr1_73407082	1985	534	2	0	.	.	.	.
GNRS_1029	chr1_73445412	332	528	11	0	.	.	.	.
GNRS_1030	chr1_73605004	352	536	3	0	.	.	.	.
GNRS_1031	chr1_73717343	315	537	1	0	.	.	.	.
GNRS_1032	chr1_74005957	357	504	32	3	.	.	.	.
GNRS_1033	chr1_74059339	281	531	7	1	.	.	.	.
GNRS_1034	chr1_74132648	1988	538	1	0	.	.	.	.
GNRS_1035	chr1_74442863	324	535	4	0	.	.	.	.
GNRS_1036	chr1_74595750	731	536	3	0	.	.	.	.
GNRS_1037	chr1_74682360	335	135	225	179	.	.	.	.
GNRS_1038	chr1_74697258	380	535	4	0	.	.	.	.
GNRS_1039	chr1_74835988	325	399	126	14	.	.	.	.
GNRS_1040	chr1_75091476	316	445	80	14	.	.	.	.
GNRS_1041	chr1_75123516	225	537	1	0	.	.	.	.
GNRS_1042	chr1_75280131	1068	1	365	169	TGTATATAT	75280130	75280503	.
GNRS_1043	chr1_75339250	349	534	5	0	.	.	.	.
GNRS_1044	chr1_75746112	356	532	3	0	.	.	.	.
GNRS_1045	chr1_75805126	308	518	18	0	.	.	.	.
GNRS_1046	chr1_75885799	272	0	171	368	ATATATAGTATATATGATGTATTATATAGT	75885549	75886565	multi-allelic variant
GNRS_1047	chr1_75886338	373	264	224	42	ATATATAGTATATATGATGTATTATATAGT	75885549	75886565	multi-allelic variant
GNRS_1048	chr1_75906507	361	0	10	529	TAATATA	75906433	75906583	.
GNRS_1049	chr1_75927266	318	524	15	0	.	.	.	.
GNRS_1050	chr1_75962585	982	514	15	1	TATATATATATA	75962585	75962768	.
GNRS_1051	chr1_76390943	330	369	144	26	.	.	.	.
GNRS_1052	chr1_76438015	875	535	4	0	.	.	.	.
GNRS_1053	chr1_76668658	352	532	7	0	.	.	.	.
GNRS_1054	chr1_76749768	327	495	43	1	.	.	.	.
GNRS_1055	chr1_76799390	310	537	1	0	.	.	.	.
GNRS_1056	chr1_76826383	316	536	3	0	.	.	.	.
GNRS_1057	chr1_77003279	349	172	240	127	.	.	.	.
GNRS_1058	chr1_77003850	4140	536	3	0	.	.	.	.
GNRS_1059	chr1_77010710	276	383	156	0	.	.	.	.
GNRS_1060	chr1_77011038	288	402	137	0	.	.	.	.
GNRS_1061	chr1_77016174	928	10	147	382	CTCCTCCCCCTCCTCCTCCTGTAT	77016084	77016314	.
GNRS_1062	chr1_77112227	334	475	57	7	.	.	.	.
GNRS_1063	chr1_77129248	213	533	4	0	.	.	.	.
GNRS_1064	chr1_77168629	318	465	62	12	.	.	.	.
GNRS_1065	chr1_77219011	1810	538	1	0	.	.	.	.
GNRS_1066	chr1_77299296	323	412	115	12	.	.	.	.
GNRS_1067	chr1_77299575	262	526	12	0	.	.	.	.
GNRS_1068	chr1_77367740	257	2	54	483	TA	77367557	77367962	.
GNRS_1069	chr1_77472787	575	278	221	40	.	.	.	.
GNRS_1070	chr1_77473027	291	536	3	0	.	.	.	.
GNRS_1071	chr1_77667294	330	538	1	0	.	.	.	.
GNRS_1072	chr1_77871098	222	525	14	0	GGGAGA	77871094	77871142	.
GNRS_1073	chr1_77887933	578	461	71	4	TTC	77887912	77888010	.
GNRS_1074	chr1_78141369	321	77	206	256	.	.	.	.
GNRS_1075	chr1_78449483	344	534	5	0	.	.	.	.
GNRS_1076	chr1_78616997	333	536	1	0	.	.	.	.
GNRS_1077	chr1_78634149	913	515	23	1	.	.	.	.
GNRS_1078	chr1_78643144	234	410	128	1	.	.	.	.
GNRS_1079	chr1_78645262	348	538	1	0	.	.	.	.
GNRS_1080	chr1_78686370	287	537	2	0	.	.	.	.
GNRS_1081	chr1_78834708	280	538	1	0	.	.	.	.
GNRS_1082	chr1_78865510	335	413	114	12	.	.	.	.
GNRS_1083	chr1_78880475	304	520	17	2	.	.	.	.
GNRS_1084	chr1_78902326	426	531	8	0	.	.	.	.
GNRS_1085	chr1_78967888	324	536	3	0	.	.	.	.
GNRS_1086	chr1_78984671	334	538	1	0	.	.	.	.
GNRS_1087	chr1_79067715	314	538	1	0	.	.	.	.
GNRS_1088	chr1_79116390	309	11	102	426	.	.	.	.
GNRS_1089	chr1_79414171	327	536	1	0	.	.	.	.
GNRS_1090	chr1_79490934	1614	534	4	0	.	.	.	.
GNRS_1091	chr1_79641595	3126	531	7	0	.	.	.	.
GNRS_1092	chr1_79642016	1283	536	3	0	.	.	.	.
GNRS_1093	chr1_79697032	2653	536	3	0	.	.	.	.
GNRS_1094	chr1_79698090	954	522	17	0	.	.	.	.
GNRS_1095	chr1_79833411	290	458	68	12	.	.	.	.
GNRS_1096	chr1_80079571	205	192	235	112	.	.	.	.
GNRS_1097	chr1_80085480	343	536	3	0	.	.	.	.
GNRS_1098	chr1_80329409	276	333	171	32	TA	80329137	80329425	.
GNRS_1099	chr1_80329755	275	521	3	0	.	.	.	.
GNRS_1100	chr1_80330423	281	309	201	23	TATACATTCTATGTATATATACACACACACA	80330401	80330978	multi-allelic variant
GNRS_1101	chr1_80330725	283	318	200	19	TATACATTCTATGTATATATACACACACACA	80330401	80330978	multi-allelic variant
GNRS_1102	chr1_80387551	332	410	115	14	.	.	.	.
GNRS_1103	chr1_80400936	1199	537	1	0	.	.	.	.
GNRS_1104	chr1_80528697	215	531	8	0	.	.	.	.
GNRS_1105	chr1_80538523	328	531	8	0	.	.	.	.
GNRS_1106	chr1_80542380	308	534	5	0	.	.	.	.
GNRS_1107	chr1_80885843	224	312	204	23	.	.	.	.
GNRS_1108	chr1_80917362	354	538	1	0	.	.	.	.
GNRS_1109	chr1_80947801	2796	531	1	0	.	.	.	.
GNRS_1110	chr1_81058430	319	430	94	14	.	.	.	.
GNRS_1111	chr1_81194666	206	130	232	177	.	.	.	.
GNRS_1112	chr1_81250525	11714	538	1	0	.	.	.	.
GNRS_1113	chr1_81422661	295	537	2	0	.	.	.	.
GNRS_1114	chr1_81456693	834	538	1	0	.	.	.	.
GNRS_1115	chr1_81566225	307	537	2	0	.	.	.	.
GNRS_1116	chr1_81846356	326	496	35	7	.	.	.	.
GNRS_1117	chr1_82068190	1955	534	4	0	.	.	.	.
GNRS_1118	chr1_82254234	1521	523	8	0	.	.	.	.
GNRS_1119	chr1_82286220	320	538	1	0	.	.	.	.
GNRS_1120	chr1_82384713	326	506	33	0	.	.	.	.
GNRS_1121	chr1_82576966	253	116	214	208	T	82576966	82577000	.
GNRS_1122	chr1_82577517	316	440	90	8	.	.	.	.
GNRS_1123	chr1_82661887	522	28	101	408	.	.	.	.
GNRS_1124	chr1_83144051	1744	331	176	32	.	.	.	.
GNRS_1125	chr1_83280997	322	533	3	0	.	.	.	.
GNRS_1126	chr1_83591648	472	507	32	0	.	.	.	.
GNRS_1127	chr1_83604390	319	528	11	0	.	.	.	.
GNRS_1128	chr1_83685710	344	538	1	0	.	.	.	.
GNRS_1129	chr1_83687481	317	537	2	0	.	.	.	.
GNRS_1130	chr1_83724430	1768	536	3	0	.	.	.	.
GNRS_1131	chr1_83823702	2256	536	3	0	.	.	.	.
GNRS_1132	chr1_83959099	336	538	1	0	.	.	.	.
GNRS_1133	chr1_83971942	329	538	1	0	.	.	.	.
GNRS_1134	chr1_84026540	471	538	1	0	.	.	.	.
GNRS_1135	chr1_84052309	208	182	15	23	.	.	.	.
GNRS_1136	chr1_84110763	3360	538	1	0	.	.	.	.
GNRS_1137	chr1_84187075	329	538	1	0	.	.	.	.
GNRS_1138	chr1_84192440	293	538	1	0	.	.	.	.
GNRS_1139	chr1_84246322	694	309	176	31	.	.	.	.
GNRS_1140	chr1_84447580	330	222	237	80	.	.	.	.
GNRS_1141	chr1_84515382	349	532	7	0	.	.	.	.
GNRS_1142	chr1_84588870	318	535	4	0	.	.	.	.
GNRS_1143	chr1_84704841	321	538	1	0	.	.	.	.
GNRS_1144	chr1_84737661	357	522	16	0	.	.	.	.
GNRS_1145	chr1_84756772	245	0	3	513	GAGGGGGGGAGGGGGAGAGAGAGAGAAGGGGA	84756736	84756804	.
GNRS_1146	chr1_84827452	334	537	2	0	.	.	.	.
GNRS_1147	chr1_84910373	346	538	1	0	.	.	.	.
GNRS_1148	chr1_84987505	305	303	200	30	TATATAGATATA	84987233	84987684	.
GNRS_1149	chr1_85154441	516	0	0	539	.	.	.	.
GNRS_1150	chr1_85249851	2095	537	2	0	.	.	.	.
GNRS_1151	chr1_85517806	475	538	1	0	.	.	.	.
GNRS_1152	chr1_85517865	305	537	1	0	.	.	.	.
GNRS_1153	chr1_85518093	454	537	1	0	.	.	.	.
GNRS_1154	chr1_85536974	239	537	1	0	AT	85536948	85536985	.
GNRS_1155	chr1_85592995	320	524	14	0	.	.	.	.
GNRS_1156	chr1_85749258	1615	535	3	0	.	.	.	.
GNRS_1157	chr1_85928598	1465	532	5	0	.	.	.	.
GNRS_1158	chr1_85932251	2075	535	3	0	.	.	.	.
GNRS_1159	chr1_86009592	1868	534	4	1	.	.	.	.
GNRS_1160	chr1_86037772	343	538	1	0	.	.	.	.
GNRS_1161	chr1_86200082	1634	537	2	0	.	.	.	.
GNRS_1162	chr1_86216527	218	16	183	337	AGCCCCCCGCCCGGCCAGCCGCCCCGTCCGGGAGGTGAGGGGCGCCTCTGCCCGGCCGCCCCTACTGGGAAGTGAGGAGCCCCTCTGCCCGGCCAGCCACCCCGTCCGGGAGGGAGGTGGGGGGGGTCAGCCCCCCCGCCCGGCCAGCCGCCCCATCCGGGAGGGAGGTGGGGGGGTCAGCCCCCCGCCCGGCCAGCCGCCCCGTCCGGGAGGGAGGTGGGGGGGTC	86215890	86216742	.
GNRS_1163	chr1_86231257	329	492	47	0	.	.	.	.
GNRS_1164	chr1_86332668	227	525	13	0	.	.	.	.
GNRS_1165	chr1_86468314	331	536	3	0	.	.	.	.
GNRS_1166	chr1_86521870	651	537	2	0	.	.	.	.
GNRS_1167	chr1_86589969	255	538	1	0	.	.	.	.
GNRS_1168	chr1_86668998	208	538	1	0	.	.	.	.
GNRS_1169	chr1_86797519	359	2	294	218	AAAATATATAATATATTATATATATAT	86797289	86798008	.
GNRS_1170	chr1_86830885	340	533	6	0	.	.	.	.
GNRS_1171	chr1_87093858	340	535	3	0	.	.	.	.
GNRS_1172	chr1_87121064	1119	500	1	0	.	.	.	.
GNRS_1173	chr1_87316896	325	537	1	0	.	.	.	.
GNRS_1174	chr1_87359226	331	534	5	0	.	.	.	.
GNRS_1175	chr1_87969906	2850	535	4	0	.	.	.	.
GNRS_1176	chr1_88347928	331	294	204	41	.	.	.	.
GNRS_1177	chr1_88412945	324	527	10	0	TAGCTGTTCTATTAAG	88412916	88412947	.
GNRS_1178	chr1_88507126	336	507	31	0	.	.	.	.
GNRS_1179	chr1_88650034	316	471	60	7	.	.	.	.
GNRS_1180	chr1_88729821	338	537	2	0	.	.	.	.
GNRS_1181	chr1_88743864	326	503	34	2	TTTTTAATACTGACA	88743860	88743893	.
GNRS_1182	chr1_88753699	307	522	14	3	.	.	.	.
GNRS_1183	chr1_88849595	279	533	6	0	.	.	.	.
GNRS_1184	chr1_89277980	286	516	22	1	.	.	.	.
GNRS_1185	chr1_89428138	213	538	1	0	.	.	.	.
GNRS_1186	chr1_89438037	359	537	2	0	ATTTCATTTTAATATGGACATATATCAGTTCCCAAAATTAATACTTTTATAACTTCTTATGCCTATCTTACTTCAATCTCTGAATATAAATTGTGGAG	89437942	89438122	.
GNRS_1187	chr1_89650258	304	535	3	0	.	.	.	.
GNRS_1188	chr1_89758971	326	535	3	0	.	.	.	.
GNRS_1189	chr1_89780173	257	534	5	0	.	.	.	.
GNRS_1190	chr1_89905001	274	499	39	1	.	.	.	.
GNRS_1191	chr1_89939391	334	538	1	0	.	.	.	.
GNRS_1192	chr1_90075952	213	26	116	397	AATATATATAT	90075850	90076071	.
GNRS_1193	chr1_90319754	289	532	7	0	.	.	.	.
GNRS_1194	chr1_90378545	379	464	72	0	TATATACACATACACTATATGTGTGTGTA	90378486	90379252	multi-allelic variant
GNRS_1195	chr1_90379122	639	208	301	30	TATATACACATACACTATATGTGTGTGTA	90378486	90379252	multi-allelic variant
GNRS_1196	chr1_90379123	494	15	332	192	TATATACACATACACTATATGTGTGTGTA	90378486	90379252	multi-allelic variant
GNRS_1197	chr1_90448782	294	538	1	0	.	.	.	.
GNRS_1198	chr1_90448940	445	283	201	55	.	.	.	.
GNRS_1199	chr1_90459163	4261	537	2	0	.	.	.	.
GNRS_1200	chr1_90518196	335	537	2	0	.	.	.	.
GNRS_1201	chr1_90534119	323	538	1	0	.	.	.	.
GNRS_1202	chr1_90662769	2879	535	4	0	.	.	.	.
GNRS_1203	chr1_90950308	233	4	109	426	AAAAG	90950309	90950357	.
GNRS_1204	chr1_91216468	321	515	22	2	.	.	.	.
GNRS_1205	chr1_91625714	322	538	1	0	.	.	.	.
GNRS_1206	chr1_91668966	228	435	6	1	GCTGTAACCAAGTGTCTACGTACCGGAACTGGTCTG	91668603	91669396	.
GNRS_1207	chr1_91768787	316	537	1	1	.	.	.	.
GNRS_1208	chr1_91908927	270	538	1	0	.	.	.	.
GNRS_1209	chr1_91938892	1029	533	4	0	TAAAA	91938892	91938939	.
GNRS_1210	chr1_92056065	337	537	2	0	.	.	.	.
GNRS_1211	chr1_92391782	1120	521	13	0	.	.	.	.
GNRS_1212	chr1_92598952	312	538	1	0	.	.	.	.
GNRS_1213	chr1_92701962	328	0	43	496	.	.	.	.
GNRS_1214	chr1_92808334	350	537	2	0	.	.	.	.
GNRS_1215	chr1_92903955	575	537	2	0	.	.	.	.
GNRS_1216	chr1_93032655	341	56	225	258	.	.	.	.
GNRS_1217	chr1_93635279	330	524	12	3	.	.	.	.
GNRS_1218	chr1_93700474	337	538	1	0	.	.	.	.
GNRS_1219	chr1_93744875	315	534	4	0	.	.	.	.
GNRS_1220	chr1_93795749	1990	534	3	0	.	.	.	.
GNRS_1221	chr1_93876121	2376	0	3	536	.	.	.	.
GNRS_1222	chr1_94044100	369	535	3	1	CCTTCCTTTTCCTCCCTCCTTCC	94043988	94044146	.
GNRS_1223	chr1_94667633	325	537	2	0	.	.	.	.
GNRS_1224	chr1_94869671	326	537	1	0	.	.	.	.
GNRS_1225	chr1_94877129	319	403	118	18	.	.	.	.
GNRS_1226	chr1_94957481	509	533	5	1	.	.	.	.
GNRS_1227	chr1_95086482	295	525	14	0	.	.	.	.
GNRS_1228	chr1_95296233	2545	525	10	0	.	.	.	.
GNRS_1229	chr1_95938197	332	532	5	2	.	.	.	.
GNRS_1230	chr1_96034712	330	537	2	0	.	.	.	.
GNRS_1231	chr1_96074077	2431	536	2	0	.	.	.	.
GNRS_1232	chr1_96138962	328	537	1	0	.	.	.	.
GNRS_1233	chr1_96265677	284	0	20	498	AT	96265300	96265873	.
GNRS_1234	chr1_96350471	1032	487	39	9	.	.	.	.
GNRS_1235	chr1_96402048	323	526	13	0	.	.	.	.
GNRS_1236	chr1_96484907	345	538	1	0	.	.	.	.
GNRS_1237	chr1_96546614	333	538	1	0	.	.	.	.
GNRS_1238	chr1_96825895	252	536	2	0	.	.	.	.
GNRS_1239	chr1_97252072	331	527	10	2	.	.	.	.
GNRS_1240	chr1_97316517	2447	511	23	0	AATAA	97316513	97316562	.
GNRS_1241	chr1_97545354	334	537	2	0	.	.	.	.
GNRS_1242	chr1_97567735	373	538	1	0	.	.	.	.
GNRS_1243	chr1_97693698	2657	538	1	0	.	.	.	.
GNRS_1244	chr1_97726861	1661	533	2	0	.	.	.	.
GNRS_1245	chr1_97768846	356	538	1	0	CAAAACACAATTTTA	97768832	97768861	.
GNRS_1246	chr1_97898143	335	537	1	0	.	.	.	.
GNRS_1247	chr1_97898153	2055	446	91	2	.	.	.	.
GNRS_1248	chr1_97946312	369	536	3	0	AAAAAAAG	97946301	97946371	.
GNRS_1249	chr1_98139725	344	226	232	81	.	.	.	.
GNRS_1250	chr1_98503576	203	3	40	496	.	.	.	.
GNRS_1251	chr1_98509280	331	533	3	0	.	.	.	.
GNRS_1252	chr1_98609282	220	538	1	0	.	.	.	.
GNRS_1253	chr1_98720818	309	525	14	0	.	.	.	.
GNRS_1254	chr1_99112034	257	0	3	535	AAAAAGCCAATATAAGTAATGGTTTTATAATTATAATTATATAATTATATATAACTATATAATATATATTATTAATTATATAATAAAATATATTATATAAGTATATATGTATATATAATTATATAATATAATATATAAATTATAAACTATATACATATAATTATATTATATT	99111784	99112120	.
GNRS_1255	chr1_99144972	315	312	195	31	.	.	.	.
GNRS_1256	chr1_99145185	239	535	1	0	.	.	.	.
GNRS_1257	chr1_99206546	328	524	15	0	.	.	.	.
GNRS_1258	chr1_99232889	309	520	19	0	.	.	.	.
GNRS_1259	chr1_99428972	318	529	10	0	.	.	.	.
GNRS_1260	chr1_99511732	2361	532	7	0	.	.	.	.
GNRS_1261	chr1_99712998	567	452	79	8	.	.	.	.
GNRS_1262	chr1_99766729	3825	536	2	0	.	.	.	.
GNRS_1263	chr1_99819180	321	537	2	0	.	.	.	.
GNRS_1264	chr1_99826984	211	371	150	11	GAAA	99826882	99826987	.
GNRS_1265	chr1_99862139	334	537	1	0	.	.	.	.
GNRS_1266	chr1_99952698	2848	536	2	0	.	.	.	.
GNRS_1267	chr1_99997700	320	537	2	0	.	.	.	.
GNRS_1268	chr1_100086087	317	530	9	0	.	.	.	.
GNRS_1269	chr1_100179962	347	520	19	0	.	.	.	.
GNRS_1270	chr1_100184437	347	536	2	0	.	.	.	.
GNRS_1271	chr1_100233572	313	535	3	0	.	.	.	.
GNRS_1272	chr1_100473048	309	528	9	2	.	.	.	.
GNRS_1273	chr1_100491153	341	538	1	0	.	.	.	.
GNRS_1274	chr1_100528654	343	24	125	390	.	.	.	.
GNRS_1275	chr1_100701836	317	536	3	0	.	.	.	.
GNRS_1276	chr1_100746125	1547	538	1	0	.	.	.	.
GNRS_1277	chr1_100746520	562	323	170	45	AGAA	100746469	100746556	.
GNRS_1278	chr1_100815167	438	537	2	0	.	.	.	.
GNRS_1279	chr1_100819213	516	234	242	63	.	.	.	.
GNRS_1280	chr1_101188173	291	514	25	0	.	.	.	.
GNRS_1281	chr1_101200345	335	538	1	0	.	.	.	.
GNRS_1282	chr1_101253378	215	159	365	4	TA	101253182	101253912	multi-allelic variant
GNRS_1283	chr1_101253572	600	0	112	423	TA	101253182	101253912	multi-allelic variant
GNRS_1284	chr1_101253881	209	358	156	0	TA	101253182	101253912	multi-allelic variant
GNRS_1285	chr1_101304496	322	438	89	10	.	.	.	.
GNRS_1286	chr1_101350826	443	514	11	0	ATATATTAT	101350694	101350851	multi-allelic variant
GNRS_1287	chr1_101350827	291	103	284	152	ATATATTAT	101350694	101350851	multi-allelic variant
GNRS_1288	chr1_101513161	2444	528	7	0	.	.	.	.
GNRS_1289	chr1_101553029	760	287	237	2	ATATAT	101552416	101554197	multi-allelic variant
GNRS_1290	chr1_101553029	293	229	274	16	ATATAT	101552416	101554197	multi-allelic variant
GNRS_1291	chr1_101553256	201	360	160	1	ATATAT	101552416	101554197	multi-allelic variant
GNRS_1292	chr1_101553464	257	71	457	9	ATATAT	101552416	101554197	multi-allelic variant
GNRS_1293	chr1_101774594	324	527	11	0	.	.	.	.
GNRS_1294	chr1_102045538	223	4	122	412	AT	102045488	102045539	.
GNRS_1295	chr1_102093582	243	105	351	79	TATATAA	102093355	102093905	multi-allelic variant
GNRS_1296	chr1_102093707	320	229	282	26	TATATAA	102093355	102093905	multi-allelic variant
GNRS_1297	chr1_102197822	939	536	3	0	.	.	.	.
GNRS_1298	chr1_102279467	870	327	180	32	AAAATTAAATATAGAACTACATTTAATA	102279466	102279541	.
GNRS_1299	chr1_102310757	280	530	7	0	.	.	.	.
GNRS_1300	chr1_102454974	325	457	73	9	.	.	.	.
GNRS_1301	chr1_102588930	311	522	17	0	.	.	.	.
GNRS_1302	chr1_102612999	377	537	2	0	.	.	.	.
GNRS_1303	chr1_102646793	946	535	1	0	.	.	.	.
GNRS_1304	chr1_102898202	2945	537	1	0	.	.	.	.
GNRS_1305	chr1_102949327	254	533	4	0	.	.	.	.
GNRS_1306	chr1_102986427	278	537	1	0	.	.	.	.
GNRS_1307	chr1_103032624	368	537	2	0	.	.	.	.
GNRS_1308	chr1_103173177	309	0	14	525	AT	103172965	103173211	.
GNRS_1309	chr1_103230935	318	533	6	0	.	.	.	.
GNRS_1310	chr1_103253197	342	486	50	2	.	.	.	.
GNRS_1311	chr1_103323862	333	506	29	4	.	.	.	.
GNRS_1312	chr1_103364591	241	435	75	0	TA	103363412	103365911	.
GNRS_1313	chr1_103405427	242	471	62	6	.	.	.	.
GNRS_1314	chr1_103408628	1087	538	1	0	.	.	.	.
GNRS_1315	chr1_103520885	333	532	3	0	.	.	.	.
GNRS_1316	chr1_103601890	342	538	1	0	.	.	.	.
GNRS_1317	chr1_103740187	484	509	25	0	.	.	.	.
GNRS_1318	chr1_103768324	313	538	1	0	.	.	.	.
GNRS_1319	chr1_103875860	230	538	1	0	.	.	.	.
GNRS_1320	chr1_103894303	334	536	3	0	.	.	.	.
GNRS_1321	chr1_104031846	323	341	175	22	.	.	.	.
GNRS_1322	chr1_104113695	324	536	3	0	.	.	.	.
GNRS_1323	chr1_104370107	2881	360	178	0	.	.	.	.
GNRS_1324	chr1_104508057	315	536	3	0	.	.	.	.
GNRS_1325	chr1_104511451	327	139	249	149	.	.	.	.
GNRS_1326	chr1_104520722	332	538	1	0	.	.	.	.
GNRS_1327	chr1_104527609	320	472	66	0	.	.	.	.
GNRS_1328	chr1_104562275	282	237	238	63	ACTAATAGTATATATATATAC	104562265	104562325	.
GNRS_1329	chr1_104596019	335	140	228	171	.	.	.	.
GNRS_1330	chr1_104634449	349	537	2	0	.	.	.	.
GNRS_1331	chr1_104773126	3145	532	5	0	.	.	.	.
GNRS_1332	chr1_104845717	2210	531	5	0	.	.	.	.
GNRS_1333	chr1_104847904	2634	534	3	0	.	.	.	.
GNRS_1334	chr1_104870112	1021	425	96	13	AATATATAT	104869684	104870580	multi-allelic variant
GNRS_1335	chr1_104870423	360	523	11	0	AATATATAT	104869684	104870580	multi-allelic variant
GNRS_1336	chr1_104966294	223	8	385	146	TTCC	104966238	104966528	.
GNRS_1337	chr1_104971514	332	536	3	0	.	.	.	.
GNRS_1338	chr1_105075267	1042	485	43	4	ATAT	105074976	105075395	multi-allelic variant
GNRS_1339	chr1_105075284	460	437	94	5	ATAT	105074976	105075395	multi-allelic variant
GNRS_1340	chr1_105118622	216	538	1	0	.	.	.	.
GNRS_1341	chr1_105193631	313	358	155	26	.	.	.	.
GNRS_1342	chr1_105257209	1092	538	1	0	.	.	.	.
GNRS_1343	chr1_105341629	305	535	4	0	.	.	.	.
GNRS_1344	chr1_105431376	240	525	13	1	.	.	.	.
GNRS_1345	chr1_105564726	428	538	1	0	.	.	.	.
GNRS_1346	chr1_105571328	2031	21	159	359	.	.	.	.
GNRS_1347	chr1_105783955	261	531	7	0	.	.	.	.
GNRS_1348	chr1_105788297	210	93	269	176	.	.	.	.
GNRS_1349	chr1_105828518	317	538	1	0	.	.	.	.
GNRS_1350	chr1_105942744	301	511	23	0	.	.	.	.
GNRS_1351	chr1_105961394	588	0	7	505	TATATATATAA	105961365	105961432	.
GNRS_1352	chr1_105963302	688	0	2	533	.	.	.	.
GNRS_1353	chr1_106066071	831	537	1	0	.	.	.	.
GNRS_1354	chr1_106189456	212	491	15	0	.	.	.	.
GNRS_1355	chr1_106246799	325	537	1	0	.	.	.	.
GNRS_1356	chr1_106280068	278	537	1	0	.	.	.	.
GNRS_1357	chr1_106477911	316	535	4	0	.	.	.	.
GNRS_1358	chr1_107107844	338	537	2	0	.	.	.	.
GNRS_1359	chr1_107378094	338	535	2	1	.	.	.	.
GNRS_1360	chr1_107414248	340	530	9	0	.	.	.	.
GNRS_1361	chr1_107599844	313	216	258	65	.	.	.	.
GNRS_1362	chr1_107723537	1871	201	244	94	.	.	.	.
GNRS_1363	chr1_107824868	318	528	10	0	.	.	.	.
GNRS_1364	chr1_108024769	214	536	1	0	.	.	.	.
GNRS_1365	chr1_108123008	317	531	7	1	.	.	.	.
GNRS_1366	chr1_108214330	5007	535	4	0	.	.	.	.
GNRS_1367	chr1_108265668	313	395	144	0	.	.	.	.
GNRS_1368	chr1_108428698	314	328	172	3	.	.	.	.
GNRS_1369	chr1_108442426	207	526	10	0	.	.	.	.
GNRS_1370	chr1_108488949	683	516	20	0	CCTCCCGGACGGGGCGGCTGGCCGGGCAGAGGGGCTCCTCACTTCCCAGTAGGGGCAGCCGGGCAGAGGCGCCCCTCACCTCCCGGACGGGGCGGCTGGCCGGGCAGGGGGGCTGACCCCCCCCACCTCCCTCCCGGACGGGGCGGCTGGCCGGGCGGGGGGCTGAACCCCCCACCTC	108488864	108489246	.
GNRS_1371	chr1_108489253	490	527	8	0	CCTCCCTCCCGGACGGGGCGGCTGGCCGGGCGGGGGGCTGCCCCCCCA	108488936	108489971	multi-allelic variant
GNRS_1372	chr1_108489435	355	487	42	5	CCTCCCTCCCGGACGGGGCGGCTGGCCGGGCGGGGGGCTGCCCCCCCA	108488936	108489971	multi-allelic variant
GNRS_1373	chr1_108489905	506	501	34	0	CCTCCCTCCCGGACGGGGCGGCTGGCCGGGCGGGGGGCTGCCCCCCCA	108488936	108489971	multi-allelic variant
GNRS_1374	chr1_108526008	317	532	6	1	.	.	.	.
GNRS_1375	chr1_109061418	427	526	12	0	.	.	.	.
GNRS_1376	chr1_109077258	302	537	1	0	.	.	.	.
GNRS_1377	chr1_109108012	473	529	10	0	.	.	.	.
GNRS_1378	chr1_109177261	205	138	253	148	GGCCGGGCAGAGGCGCTCCTCACTTCCCAGACGGGGC	109177142	109177555	multi-allelic variant
GNRS_1379	chr1_109177268	340	534	5	0	GGCCGGGCAGAGGCGCTCCTCACTTCCCAGACGGGGC	109177142	109177555	multi-allelic variant
GNRS_1380	chr1_109817036	235	531	8	0	.	.	.	.
GNRS_1381	chr1_110005957	242	538	1	0	.	.	.	.
GNRS_1382	chr1_110120544	2865	0	5	533	CACCATCAC	110120462	110120576	.
GNRS_1383	chr1_110797989	360	538	1	0	.	.	.	.
GNRS_1384	chr1_111123811	1221	523	16	0	.	.	.	.
GNRS_1385	chr1_111259962	918	193	266	79	.	.	.	.
GNRS_1386	chr1_111353551	504	468	70	0	.	.	.	.
GNRS_1387	chr1_111458633	322	528	8	1	.	.	.	.
GNRS_1388	chr1_111465203	715	535	4	0	.	.	.	.
GNRS_1389	chr1_111489646	339	294	203	42	.	.	.	.
GNRS_1390	chr1_111499124	330	538	1	0	AAAAAAAAAAAGA	111499090	111499133	.
GNRS_1391	chr1_111560472	301	199	235	105	.	.	.	.
GNRS_1392	chr1_111566707	344	538	1	0	.	.	.	.
GNRS_1393	chr1_111581053	323	403	121	15	.	.	.	.
GNRS_1394	chr1_111794780	232	538	1	0	.	.	.	.
GNRS_1395	chr1_112023777	236	538	1	0	.	.	.	.
GNRS_1396	chr1_112161229	2761	467	5	2	.	.	.	.
GNRS_1397	chr1_112162118	1847	365	116	53	.	.	.	.
GNRS_1398	chr1_112193372	335	391	138	10	.	.	.	.
GNRS_1399	chr1_112355289	325	538	1	0	.	.	.	.
GNRS_1400	chr1_112361797	316	536	2	0	.	.	.	.
GNRS_1401	chr1_112449372	318	184	255	100	.	.	.	.
GNRS_1402	chr1_112798309	334	535	3	1	.	.	.	.
GNRS_1403	chr1_112829864	233	538	1	0	.	.	.	.
GNRS_1404	chr1_112868222	331	538	1	0	.	.	.	.
GNRS_1405	chr1_112891943	341	535	4	0	.	.	.	.
GNRS_1406	chr1_112934672	318	533	6	0	.	.	.	.
GNRS_1407	chr1_112965078	228	516	22	0	.	.	.	.
GNRS_1408	chr1_113273721	303	538	1	0	.	.	.	.
GNRS_1409	chr1_113343677	795	537	2	0	.	.	.	.
GNRS_1410	chr1_113393266	590	537	2	0	.	.	.	.
GNRS_1411	chr1_113416302	307	0	140	393	ATATTAATTATGTAATTAATTACAC	113415982	113416328	.
GNRS_1412	chr1_113497220	487	143	189	205	.	.	.	.
GNRS_1413	chr1_113517145	211	536	3	0	.	.	.	.
GNRS_1414	chr1_113991967	3234	536	3	0	.	.	.	.
GNRS_1415	chr1_114205276	279	415	113	9	TA	114205211	114205388	.
GNRS_1416	chr1_114306067	2248	533	4	0	.	.	.	.
GNRS_1417	chr1_114598405	257	533	4	0	.	.	.	.
GNRS_1418	chr1_114658771	306	515	19	5	.	.	.	.
GNRS_1419	chr1_114790151	318	537	2	0	.	.	.	.
GNRS_1420	chr1_114907011	334	534	5	0	.	.	.	.
GNRS_1421	chr1_115209302	1731	537	2	0	.	.	.	.
GNRS_1422	chr1_115303074	332	536	3	0	.	.	.	.
GNRS_1423	chr1_115405372	349	537	1	0	.	.	.	.
GNRS_1424	chr1_115761402	290	0	41	498	AAG	115761402	115761530	.
GNRS_1425	chr1_115853872	922	536	3	0	.	.	.	.
GNRS_1426	chr1_115879549	511	514	22	2	.	.	.	.
GNRS_1427	chr1_116070828	260	535	4	0	.	.	.	.
GNRS_1428	chr1_116091868	318	538	1	0	.	.	.	.
GNRS_1429	chr1_116141543	1378	538	1	0	.	.	.	.
GNRS_1430	chr1_116271415	323	537	2	0	.	.	.	.
GNRS_1431	chr1_116436907	914	66	468	1	.	.	.	multi-allelic variant
GNRS_1432	chr1_116436922	1904	57	468	10	ATATATATTAGAAATATATATATAGGAAATAT	116436914	116437123	multi-allelic variant
GNRS_1433	chr1_116437101	538	23	509	2	ATATATATTAGAAATATATATATAGGAAATAT	116436914	116437123	multi-allelic variant
GNRS_1434	chr1_116440937	328	514	22	3	.	.	.	.
GNRS_1435	chr1_116459488	329	534	5	0	.	.	.	.
GNRS_1436	chr1_116729339	382	538	1	0	TG	116729315	116729346	.
GNRS_1437	chr1_116796275	309	538	1	0	.	.	.	.
GNRS_1438	chr1_116894724	302	537	2	0	.	.	.	.
GNRS_1439	chr1_116900252	242	534	5	0	.	.	.	.
GNRS_1440	chr1_117353791	1904	535	3	0	.	.	.	.
GNRS_1441	chr1_117371193	392	538	1	0	.	.	.	.
GNRS_1442	chr1_117429439	218	495	34	2	CCTCCCAGATGGGGCGGTGGCCGGGCAGAGGGGCTCCTCACTTCCCAGTAGGGGCGGCCGGGCAGAGGCGCCCCTCACCTCCTGGACGGGGCGGCTGGCCGGGCGGGGGGCTGACCCCCCCACCTCCCTCCCGGACGGGGCGGCTGGCCGGGCGGGGGGCTGACCCCCCCACCTCCCTCCCGGACGGGGCGGCTGGCCGGGCGGGGGGCCGACCCCCCCACCTCCCTCCCGGACGGGGCGGCTGGCCGGGCGGGGGGCTGACCCCCCCACCTC	117429321	117430351	multi-allelic variant
GNRS_1443	chr1_117429532	357	525	12	0	CCTCCCAGATGGGGCGGTGGCCGGGCAGAGGGGCTCCTCACTTCCCAGTAGGGGCGGCCGGGCAGAGGCGCCCCTCACCTCCTGGACGGGGCGGCTGGCCGGGCGGGGGGCTGACCCCCCCACCTCCCTCCCGGACGGGGCGGCTGGCCGGGCGGGGGGCTGACCCCCCCACCTCCCTCCCGGACGGGGCGGCTGGCCGGGCGGGGGGCCGACCCCCCCACCTCCCTCCCGGACGGGGCGGCTGGCCGGGCGGGGGGCTGACCCCCCCACCTC	117429321	117430351	multi-allelic variant
GNRS_1444	chr1_117429845	226	13	477	47	CCTCCCAGATGGGGCGGTGGCCGGGCAGAGGGGCTCCTCACTTCCCAGTAGGGGCGGCCGGGCAGAGGCGCCCCTCACCTCCTGGACGGGGCGGCTGGCCGGGCGGGGGGCTGACCCCCCCACCTCCCTCCCGGACGGGGCGGCTGGCCGGGCGGGGGGCTGACCCCCCCACCTCCCTCCCGGACGGGGCGGCTGGCCGGGCGGGGGGCCGACCCCCCCACCTCCCTCCCGGACGGGGCGGCTGGCCGGGCGGGGGGCTGACCCCCCCACCTC	117429321	117430351	multi-allelic variant
GNRS_1445	chr1_117555886	1445	536	2	0	.	.	.	.
GNRS_1446	chr1_117829790	337	532	7	0	.	.	.	.
GNRS_1447	chr1_117837052	339	487	50	1	.	.	.	.
GNRS_1448	chr1_117999207	258	509	28	0	.	.	.	.
GNRS_1449	chr1_118230933	2426	536	3	0	.	.	.	.
GNRS_1450	chr1_118263060	415	535	3	1	.	.	.	.
GNRS_1451	chr1_118285737	2530	520	18	0	.	.	.	.
GNRS_1452	chr1_118318868	652	224	291	22	TTATATATATACATGTTATATATATAACATAGATATTATATATACATGTTATATATATATAACATAGATA	118318795	118318993	multi-allelic variant
GNRS_1453	chr1_118318924	294	532	4	0	TTATATATATACATGTTATATATATAACATAGATATTATATATACATGTTATATATATATAACATAGATA	118318795	118318993	multi-allelic variant
GNRS_1454	chr1_118318936	870	17	294	228	TTATATATATACATGTTATATATATAACATAGATATTATATATACATGTTATATATATATAACATAGATA	118318795	118318993	multi-allelic variant
GNRS_1455	chr1_118325971	410	535	3	0	.	.	.	.
GNRS_1456	chr1_118387375	224	102	289	147	ATATACATATACATACATATACATAT	118387215	118387507	.
GNRS_1457	chr1_118389107	2613	13	96	430	.	.	.	.
GNRS_1458	chr1_118421606	1134	538	1	0	.	.	.	.
GNRS_1459	chr1_118538068	325	385	126	28	.	.	.	.
GNRS_1460	chr1_119010728	1080	184	247	108	.	.	.	.
GNRS_1461	chr1_119010729	252	536	3	0	.	.	.	.
GNRS_1462	chr1_119064868	323	538	1	0	.	.	.	.
GNRS_1463	chr1_119174110	1688	531	6	0	.	.	.	.
GNRS_1464	chr1_119223244	327	538	1	0	.	.	.	.
GNRS_1465	chr1_119455373	306	537	1	0	.	.	.	.
GNRS_1466	chr1_119561833	402	498	34	0	.	.	.	.
GNRS_1467	chr1_119599283	344	523	12	0	.	.	.	.
GNRS_1468	chr1_120124420	953	536	3	0	.	.	.	.
GNRS_1469	chr1_120124424	582	522	15	0	.	.	.	.
GNRS_1470	chr1_120124517	331	446	92	0	.	.	.	.
GNRS_1471	chr1_120178167	753	488	13	0	.	.	.	.
GNRS_1472	chr1_120581117	750	507	20	0	.	.	.	.
GNRS_1473	chr1_121123723	344	537	1	0	.	.	.	.
GNRS_1474	chr1_121129127	342	496	37	0	.	.	.	.
GNRS_1475	chr1_121493233	340	537	2	0	.	.	.	.
GNRS_1476	chr1_143315203	1798	0	78	414	TCATT	143310633	143316535	.
GNRS_1477	chr1_143603495	455	525	5	0	.	.	.	.
GNRS_1478	chr1_143630320	406	531	1	0	.	.	.	.
GNRS_1479	chr1_143694187	281	533	1	0	.	.	.	.
GNRS_1480	chr1_143733064	346	527	4	0	.	.	.	.
GNRS_1481	chr1_143813871	217	491	34	0	TGTGTGTGAAAGA	143813861	143813887	.
GNRS_1482	chr1_144077048	642	18	422	90	TTTTGCCCCCCGCCGCCGCGGCTTTTTGCCCGCCCCGGCTTTTTACCCGCCCCCAGCT	144076804	144077090	multi-allelic variant
GNRS_1483	chr1_144077063	723	107	402	17	TTTTGCCCCCCGCCGCCGCGGCTTTTTGCCCGCCCCGGCTTTTTACCCGCCCCCAGCT	144076804	144077090	multi-allelic variant
GNRS_1484	chr1_144103903	1947	34	401	0	GCTG	144101290	144106916	multi-allelic variant
GNRS_1485	chr1_144103903	8055	514	15	0	GCTG	144101290	144106916	multi-allelic variant
GNRS_1486	chr1_144103903	5324	3	426	0	GCTG	144101290	144106916	multi-allelic variant
GNRS_1487	chr1_144105178	1325	0	82	318	GCTG	144101290	144106916	multi-allelic variant
GNRS_1488	chr1_144117954	317	432	97	1	.	.	.	.
GNRS_1489	chr1_144137620	564	533	5	0	CATCATTTCATCTCATTT	144136861	144141870	multi-allelic variant
GNRS_1490	chr1_144137839	304	0	152	386	CATCATTTCATCTCATTT	144136861	144141870	multi-allelic variant
GNRS_1491	chr1_144153080	412	240	254	0	GCGGCGGAGAGGCGGACAGCGGCGGAGAGGCGGACAGCGGCGGCGCGGCGGAGAGGCGGACAGCGGCGGAGAGGCGGAGCGGCGGCGCGGCGGAGAGACGGACA	144152436	144153174	.
GNRS_1492	chr1_144323296	963	340	195	0	CCGCCGCGGCTTTTTGCCCCCGCCGCCGCGGCTTTTTGC	144323155	144323680	.
GNRS_1493	chr1_144505604	314	533	1	0	.	.	.	.
GNRS_1494	chr1_144825959	513	0	524	15	AGATGAAATGATG	144824514	144828602	.
GNRS_1495	chr1_145308069	1575	4	40	0	CTTTTCAGTTTCTGCAATAATTCAGACATGGACAGACATATTAAGCTGATTCTCCTACACACATAACAGTCCACTGTCTAATCCTCACACAGGGACTCTCAGGCTCCTCAGCATGAGAATAGGACACTGTGAGAGATATACTTCAGGAGGCCTGAAGGCTGGTCACATAGATATTCCTTGGTTTTTATCCCAGAAACTGTGGGTAAAATATCCCTATTCTGGTAGATCGTTATCCCAATATCATTTGTCCCAAGTTTGTGCAAACAGTTATGCCATATTTTTCCAATCATTTAAAGCAAATGCCCCCAAATGATTTCTAGGAGAAAAACTGCAATATTCAGCCCTGTCTCATCAAATACTCAGATTGTTCATGGTAGCGAGGATTTTAGACACTGAAAT…	145292478	145393437	multi-allelic variant
GNRS_1496	chr1_145519631	7710	536	3	0	.	.	.	.
GNRS_1497	chr1_146052266	6472	535	4	0	.	.	.	.
GNRS_1498	chr1_146150163	391	503	36	0	.	.	.	.
GNRS_1499	chr1_146295012	721	11	346	180	.	.	.	.
GNRS_1500	chr1_146401956	220	529	8	0	.	.	.	.
GNRS_1501	chr1_146436726	326	534	5	0	.	.	.	.
GNRS_1502	chr1_146471007	337	517	22	0	.	.	.	.
GNRS_1503	chr1_146506707	340	530	5	0	TTTC	146506707	146506735	.
GNRS_1504	chr1_146580395	335	525	14	0	.	.	.	.
GNRS_1505	chr1_146613500	302	503	35	0	.	.	.	.
GNRS_1506	chr1_146745224	324	536	3	0	.	.	.	.
GNRS_1507	chr1_146771450	1881	529	9	0	.	.	.	.
GNRS_1508	chr1_146829902	273	537	2	0	.	.	.	.
GNRS_1509	chr1_146847908	461	538	1	0	.	.	.	.
GNRS_1510	chr1_146927716	445	536	3	0	.	.	.	.
GNRS_1511	chr1_147059339	225	538	1	0	AAAG	147059332	147059422	.
GNRS_1512	chr1_147071040	209	538	1	0	.	.	.	.
GNRS_1513	chr1_147091938	421	453	83	3	GGTCTTCAACTCCTGACCTCAGATGATCCACCCACCTCAGCCTCCCAAAGTGCTGGCAATACAAGCATGAGCCACCGCACCTGGCTGCTAGGTTGCCCAAACT	147091852	147092039	multi-allelic variant
GNRS_1514	chr1_147091938	399	514	25	0	GGTCTTCAACTCCTGACCTCAGATGATCCACCCACCTCAGCCTCCCAAAGTGCTGGCAATACAAGCATGAGCCACCGCACCTGGCTGCTAGGTTGCCCAAACT	147091852	147092039	multi-allelic variant
GNRS_1515	chr1_147141966	343	537	1	0	.	.	.	.
GNRS_1516	chr1_147144028	208	538	1	0	.	.	.	.
GNRS_1517	chr1_147186626	319	526	13	0	.	.	.	.
GNRS_1518	chr1_147425634	1158	538	1	0	.	.	.	.
GNRS_1519	chr1_147653137	348	213	326	0	.	.	.	.
GNRS_1520	chr1_148022144	320	534	4	0	.	.	.	.
GNRS_1521	chr1_148222760	285	528	11	0	.	.	.	.
GNRS_1522	chr1_148233951	304	538	1	0	.	.	.	.
GNRS_1523	chr1_148392090	251	537	2	0	.	.	.	.
GNRS_1524	chr1_148463611	343	537	2	0	.	.	.	.
GNRS_1525	chr1_148633141	235	175	196	128	.	.	.	.
GNRS_1526	chr1_148677594	218	393	82	0	.	.	.	.
GNRS_1527	chr1_148745795	721	11	288	240	.	.	.	.
GNRS_1528	chr1_148772896	320	533	6	0	.	.	.	.
GNRS_1529	chr1_148790241	327	415	124	0	.	.	.	.
GNRS_1530	chr1_148791409	3927	516	17	0	.	.	.	.
GNRS_1531	chr1_149023602	560	339	196	2	TATATGTGTGCACATATATATGTACATG	149023569	149023844	.
GNRS_1532	chr1_149087164	310	213	322	0	.	.	.	.
GNRS_1533	chr1_149130366	326	505	24	0	.	.	.	.
GNRS_1534	chr1_149703551	361	528	11	0	.	.	.	.
GNRS_1535	chr1_149704926	747	535	3	0	.	.	.	.
GNRS_1536	chr1_149920128	343	19	135	385	.	.	.	.
GNRS_1537	chr1_150189089	312	536	2	1	.	.	.	.
GNRS_1538	chr1_150227793	301	147	232	160	.	.	.	.
GNRS_1539	chr1_150332457	3015	536	3	0	.	.	.	.
GNRS_1540	chr1_150593488	1222	536	3	0	.	.	.	.
GNRS_1541	chr1_150600082	300	537	2	0	.	.	.	.
GNRS_1542	chr1_150682743	322	538	1	0	.	.	.	.
GNRS_1543	chr1_150713166	2267	531	7	0	.	.	.	.
GNRS_1544	chr1_150819647	231	519	20	0	.	.	.	.
GNRS_1545	chr1_150928239	262	536	3	0	.	.	.	.
GNRS_1546	chr1_150990021	200	538	1	0	.	.	.	.
GNRS_1547	chr1_150990242	337	340	178	21	.	.	.	.
GNRS_1548	chr1_151418306	206	536	2	0	.	.	.	.
GNRS_1549	chr1_151450812	312	532	6	1	.	.	.	.
GNRS_1550	chr1_151600769	206	262	248	5	CTGGGAAGTGAGGAGCCCCTCTGCCCGGCCAGCCGCCCCGTCCGGGAGGGAGGTGGGGGGGTCAGCCCCCCGCCCGGCCAGCCGCCCCGTCCGGGAGGTGAGGGGCGCCTCTGCCCGGCCGCCCCTA	151600445	151600799	multi-allelic variant
GNRS_1551	chr1_151600771	315	491	11	0	CTGGGAAGTGAGGAGCCCCTCTGCCCGGCCAGCCGCCCCGTCCGGGAGGGAGGTGGGGGGGTCAGCCCCCCGCCCGGCCAGCCGCCCCGTCCGGGAGGTGAGGGGCGCCTCTGCCCGGCCGCCCCTA	151600445	151600799	multi-allelic variant
GNRS_1552	chr1_151662914	362	534	4	0	.	.	.	.
GNRS_1553	chr1_152214067	665	382	153	0	CCTGAGCCAGACCCATGTTGGCCGTAGCTGGAGGACTGCCCCGAACCAGACCCATGTCGGCCGCGGCTAGGAGACTGGCCAGATCCAGACCCATGTCGGCCGTGGCCCGAAGACTGACGGGAGCCAGACCCATGCTGACCATAGCTGGAAGACGACCTGAGCTAGATCCGTGTCGGTCACACCTAGATGACTGTCCTGATCTAGAGCCGTGTTGTCCGTGGCTAGAGGAGTGACCTGAGCCAGATCCATGCTGACTGTAACCAGAGGACTGCCCTGAGCTAGACTCGTGGTGACCAAAGCCAGAAGACTGACCTGAGCCAGACTCATATGGGCCACGGCTGGAAGACCGA	152213250	152221044	multi-allelic variant
GNRS_1554	chr1_152214596	637	536	1	0	CCTGAGCCAGACCCATGTTGGCCGTAGCTGGAGGACTGCCCCGAACCAGACCCATGTCGGCCGCGGCTAGGAGACTGGCCAGATCCAGACCCATGTCGGCCGTGGCCCGAAGACTGACGGGAGCCAGACCCATGCTGACCATAGCTGGAAGACGACCTGAGCTAGATCCGTGTCGGTCACACCTAGATGACTGTCCTGATCTAGAGCCGTGTTGTCCGTGGCTAGAGGAGTGACCTGAGCCAGATCCATGCTGACTGTAACCAGAGGACTGCCCTGAGCTAGACTCGTGGTGACCAAAGCCAGAAGACTGACCTGAGCCAGACTCATATGGGCCACGGCTGGAAGACCGA	152213250	152221044	multi-allelic variant
GNRS_1555	chr1_152215834	703	206	325	4	CCTGAGCCAGACCCATGTTGGCCGTAGCTGGAGGACTGCCCCGAACCAGACCCATGTCGGCCGCGGCTAGGAGACTGGCCAGATCCAGACCCATGTCGGCCGTGGCCCGAAGACTGACGGGAGCCAGACCCATGCTGACCATAGCTGGAAGACGACCTGAGCTAGATCCGTGTCGGTCACACCTAGATGACTGTCCTGATCTAGAGCCGTGTTGTCCGTGGCTAGAGGAGTGACCTGAGCCAGATCCATGCTGACTGTAACCAGAGGACTGCCCTGAGCTAGACTCGTGGTGACCAAAGCCAGAAGACTGACCTGAGCCAGACTCATATGGGCCACGGCTGGAAGACCGA	152213250	152221044	multi-allelic variant
GNRS_1556	chr1_152215838	419	523	5	0	CCTGAGCCAGACCCATGTTGGCCGTAGCTGGAGGACTGCCCCGAACCAGACCCATGTCGGCCGCGGCTAGGAGACTGGCCAGATCCAGACCCATGTCGGCCGTGGCCCGAAGACTGACGGGAGCCAGACCCATGCTGACCATAGCTGGAAGACGACCTGAGCTAGATCCGTGTCGGTCACACCTAGATGACTGTCCTGATCTAGAGCCGTGTTGTCCGTGGCTAGAGGAGTGACCTGAGCCAGATCCATGCTGACTGTAACCAGAGGACTGCCCTGAGCTAGACTCGTGGTGACCAAAGCCAGAAGACTGACCTGAGCCAGACTCATATGGGCCACGGCTGGAAGACCGA	152213250	152221044	multi-allelic variant
GNRS_1557	chr1_152216227	1798	188	342	0	CCTGAGCCAGACCCATGTTGGCCGTAGCTGGAGGACTGCCCCGAACCAGACCCATGTCGGCCGCGGCTAGGAGACTGGCCAGATCCAGACCCATGTCGGCCGTGGCCCGAAGACTGACGGGAGCCAGACCCATGCTGACCATAGCTGGAAGACGACCTGAGCTAGATCCGTGTCGGTCACACCTAGATGACTGTCCTGATCTAGAGCCGTGTTGTCCGTGGCTAGAGGAGTGACCTGAGCCAGATCCATGCTGACTGTAACCAGAGGACTGCCCTGAGCTAGACTCGTGGTGACCAAAGCCAGAAGACTGACCTGAGCCAGACTCATATGGGCCACGGCTGGAAGACCGA	152213250	152221044	multi-allelic variant
GNRS_1558	chr1_152216484	582	265	260	0	CCTGAGCCAGACCCATGTTGGCCGTAGCTGGAGGACTGCCCCGAACCAGACCCATGTCGGCCGCGGCTAGGAGACTGGCCAGATCCAGACCCATGTCGGCCGTGGCCCGAAGACTGACGGGAGCCAGACCCATGCTGACCATAGCTGGAAGACGACCTGAGCTAGATCCGTGTCGGTCACACCTAGATGACTGTCCTGATCTAGAGCCGTGTTGTCCGTGGCTAGAGGAGTGACCTGAGCCAGATCCATGCTGACTGTAACCAGAGGACTGCCCTGAGCTAGACTCGTGGTGACCAAAGCCAGAAGACTGACCTGAGCCAGACTCATATGGGCCACGGCTGGAAGACCGA	152213250	152221044	multi-allelic variant
GNRS_1559	chr1_152216997	1060	533	1	0	CCTGAGCCAGACCCATGTTGGCCGTAGCTGGAGGACTGCCCCGAACCAGACCCATGTCGGCCGCGGCTAGGAGACTGGCCAGATCCAGACCCATGTCGGCCGTGGCCCGAAGACTGACGGGAGCCAGACCCATGCTGACCATAGCTGGAAGACGACCTGAGCTAGATCCGTGTCGGTCACACCTAGATGACTGTCCTGATCTAGAGCCGTGTTGTCCGTGGCTAGAGGAGTGACCTGAGCCAGATCCATGCTGACTGTAACCAGAGGACTGCCCTGAGCTAGACTCGTGGTGACCAAAGCCAGAAGACTGACCTGAGCCAGACTCATATGGGCCACGGCTGGAAGACCGA	152213250	152221044	multi-allelic variant
GNRS_1560	chr1_152217345	485	529	3	0	CCTGAGCCAGACCCATGTTGGCCGTAGCTGGAGGACTGCCCCGAACCAGACCCATGTCGGCCGCGGCTAGGAGACTGGCCAGATCCAGACCCATGTCGGCCGTGGCCCGAAGACTGACGGGAGCCAGACCCATGCTGACCATAGCTGGAAGACGACCTGAGCTAGATCCGTGTCGGTCACACCTAGATGACTGTCCTGATCTAGAGCCGTGTTGTCCGTGGCTAGAGGAGTGACCTGAGCCAGATCCATGCTGACTGTAACCAGAGGACTGCCCTGAGCTAGACTCGTGGTGACCAAAGCCAGAAGACTGACCTGAGCCAGACTCATATGGGCCACGGCTGGAAGACCGA	152213250	152221044	multi-allelic variant
GNRS_1561	chr1_152217794	431	531	4	0	CCTGAGCCAGACCCATGTTGGCCGTAGCTGGAGGACTGCCCCGAACCAGACCCATGTCGGCCGCGGCTAGGAGACTGGCCAGATCCAGACCCATGTCGGCCGTGGCCCGAAGACTGACGGGAGCCAGACCCATGCTGACCATAGCTGGAAGACGACCTGAGCTAGATCCGTGTCGGTCACACCTAGATGACTGTCCTGATCTAGAGCCGTGTTGTCCGTGGCTAGAGGAGTGACCTGAGCCAGATCCATGCTGACTGTAACCAGAGGACTGCCCTGAGCTAGACTCGTGGTGACCAAAGCCAGAAGACTGACCTGAGCCAGACTCATATGGGCCACGGCTGGAAGACCGA	152213250	152221044	multi-allelic variant
GNRS_1562	chr1_152217927	200	531	4	0	CCTGAGCCAGACCCATGTTGGCCGTAGCTGGAGGACTGCCCCGAACCAGACCCATGTCGGCCGCGGCTAGGAGACTGGCCAGATCCAGACCCATGTCGGCCGTGGCCCGAAGACTGACGGGAGCCAGACCCATGCTGACCATAGCTGGAAGACGACCTGAGCTAGATCCGTGTCGGTCACACCTAGATGACTGTCCTGATCTAGAGCCGTGTTGTCCGTGGCTAGAGGAGTGACCTGAGCCAGATCCATGCTGACTGTAACCAGAGGACTGCCCTGAGCTAGACTCGTGGTGACCAAAGCCAGAAGACTGACCTGAGCCAGACTCATATGGGCCACGGCTGGAAGACCGA	152213250	152221044	multi-allelic variant
GNRS_1563	chr1_152218541	1076	88	448	0	CCTGAGCCAGACCCATGTTGGCCGTAGCTGGAGGACTGCCCCGAACCAGACCCATGTCGGCCGCGGCTAGGAGACTGGCCAGATCCAGACCCATGTCGGCCGTGGCCCGAAGACTGACGGGAGCCAGACCCATGCTGACCATAGCTGGAAGACGACCTGAGCTAGATCCGTGTCGGTCACACCTAGATGACTGTCCTGATCTAGAGCCGTGTTGTCCGTGGCTAGAGGAGTGACCTGAGCCAGATCCATGCTGACTGTAACCAGAGGACTGCCCTGAGCTAGACTCGTGGTGACCAAAGCCAGAAGACTGACCTGAGCCAGACTCATATGGGCCACGGCTGGAAGACCGA	152213250	152221044	multi-allelic variant
GNRS_1564	chr1_152218661	2402	531	4	0	CCTGAGCCAGACCCATGTTGGCCGTAGCTGGAGGACTGCCCCGAACCAGACCCATGTCGGCCGCGGCTAGGAGACTGGCCAGATCCAGACCCATGTCGGCCGTGGCCCGAAGACTGACGGGAGCCAGACCCATGCTGACCATAGCTGGAAGACGACCTGAGCTAGATCCGTGTCGGTCACACCTAGATGACTGTCCTGATCTAGAGCCGTGTTGTCCGTGGCTAGAGGAGTGACCTGAGCCAGATCCATGCTGACTGTAACCAGAGGACTGCCCTGAGCTAGACTCGTGGTGACCAAAGCCAGAAGACTGACCTGAGCCAGACTCATATGGGCCACGGCTGGAAGACCGA	152213250	152221044	multi-allelic variant
GNRS_1565	chr1_152219228	1715	18	454	17	CCTGAGCCAGACCCATGTTGGCCGTAGCTGGAGGACTGCCCCGAACCAGACCCATGTCGGCCGCGGCTAGGAGACTGGCCAGATCCAGACCCATGTCGGCCGTGGCCCGAAGACTGACGGGAGCCAGACCCATGCTGACCATAGCTGGAAGACGACCTGAGCTAGATCCGTGTCGGTCACACCTAGATGACTGTCCTGATCTAGAGCCGTGTTGTCCGTGGCTAGAGGAGTGACCTGAGCCAGATCCATGCTGACTGTAACCAGAGGACTGCCCTGAGCTAGACTCGTGGTGACCAAAGCCAGAAGACTGACCTGAGCCAGACTCATATGGGCCACGGCTGGAAGACCGA	152213250	152221044	multi-allelic variant
GNRS_1566	chr1_152295268	2148	536	2	0	.	.	.	.
GNRS_1567	chr1_152297027	1766	534	3	0	.	.	.	.
GNRS_1568	chr1_152303500	826	538	1	0	GGGGTGTCTGGAGCCATCTCTTGACTGCTCCTGAGCAGATCCATGATGGTTTCTGGAAGCAGACCCAGACCACCTCTCAGAGTCTTCTGAGTGTCCCTCACTGTCACTGTCCTGGCTAACACTGGATCCCTGGCGCCTGCTTGTCCTGGACCCCGCTGATTGTCCCTGGCCCACCTGTGAGTGTCTAGAGCTGTCGGCCTGAGAGGAAGCTTCATGGTGACGCGACCCTGAGTGCCTGGAGCCGTCTCCTGATTGTTCCTCATTACGTGTTTGTCTGCTTGCACTTCTGGATCCTGACTGCCCACGGGAGGCATCAGACCTTCCCTGGGATGTGGTGTGGCTGTGATGGGACCCTGAGTGTCCAGACCTATCTACCGATTGCTCGTGGTGGGATCCCTG…	152303179	152314007	multi-allelic variant
GNRS_1569	chr1_152304268	762	536	1	0	GGGGTGTCTGGAGCCATCTCTTGACTGCTCCTGAGCAGATCCATGATGGTTTCTGGAAGCAGACCCAGACCACCTCTCAGAGTCTTCTGAGTGTCCCTCACTGTCACTGTCCTGGCTAACACTGGATCCCTGGCGCCTGCTTGTCCTGGACCCCGCTGATTGTCCCTGGCCCACCTGTGAGTGTCTAGAGCTGTCGGCCTGAGAGGAAGCTTCATGGTGACGCGACCCTGAGTGCCTGGAGCCGTCTCCTGATTGTTCCTCATTACGTGTTTGTCTGCTTGCACTTCTGGATCCTGACTGCCCACGGGAGGCATCAGACCTTCCCTGGGATGTGGTGTGGCTGTGATGGGACCCTGAGTGTCCAGACCTATCTACCGATTGCTCGTGGTGGGATCCCTG…	152303179	152314007	multi-allelic variant
GNRS_1570	chr1_152304450	542	537	1	0	GGGGTGTCTGGAGCCATCTCTTGACTGCTCCTGAGCAGATCCATGATGGTTTCTGGAAGCAGACCCAGACCACCTCTCAGAGTCTTCTGAGTGTCCCTCACTGTCACTGTCCTGGCTAACACTGGATCCCTGGCGCCTGCTTGTCCTGGACCCCGCTGATTGTCCCTGGCCCACCTGTGAGTGTCTAGAGCTGTCGGCCTGAGAGGAAGCTTCATGGTGACGCGACCCTGAGTGCCTGGAGCCGTCTCCTGATTGTTCCTCATTACGTGTTTGTCTGCTTGCACTTCTGGATCCTGACTGCCCACGGGAGGCATCAGACCTTCCCTGGGATGTGGTGTGGCTGTGATGGGACCCTGAGTGTCCAGACCTATCTACCGATTGCTCGTGGTGGGATCCCTG…	152303179	152314007	multi-allelic variant
GNRS_1571	chr1_152306446	822	536	2	0	GGGGTGTCTGGAGCCATCTCTTGACTGCTCCTGAGCAGATCCATGATGGTTTCTGGAAGCAGACCCAGACCACCTCTCAGAGTCTTCTGAGTGTCCCTCACTGTCACTGTCCTGGCTAACACTGGATCCCTGGCGCCTGCTTGTCCTGGACCCCGCTGATTGTCCCTGGCCCACCTGTGAGTGTCTAGAGCTGTCGGCCTGAGAGGAAGCTTCATGGTGACGCGACCCTGAGTGCCTGGAGCCGTCTCCTGATTGTTCCTCATTACGTGTTTGTCTGCTTGCACTTCTGGATCCTGACTGCCCACGGGAGGCATCAGACCTTCCCTGGGATGTGGTGTGGCTGTGATGGGACCCTGAGTGTCCAGACCTATCTACCGATTGCTCGTGGTGGGATCCCTG…	152303179	152314007	multi-allelic variant
GNRS_1572	chr1_152307306	830	538	1	0	GGGGTGTCTGGAGCCATCTCTTGACTGCTCCTGAGCAGATCCATGATGGTTTCTGGAAGCAGACCCAGACCACCTCTCAGAGTCTTCTGAGTGTCCCTCACTGTCACTGTCCTGGCTAACACTGGATCCCTGGCGCCTGCTTGTCCTGGACCCCGCTGATTGTCCCTGGCCCACCTGTGAGTGTCTAGAGCTGTCGGCCTGAGAGGAAGCTTCATGGTGACGCGACCCTGAGTGCCTGGAGCCGTCTCCTGATTGTTCCTCATTACGTGTTTGTCTGCTTGCACTTCTGGATCCTGACTGCCCACGGGAGGCATCAGACCTTCCCTGGGATGTGGTGTGGCTGTGATGGGACCCTGAGTGTCCAGACCTATCTACCGATTGCTCGTGGTGGGATCCCTG…	152303179	152314007	multi-allelic variant
GNRS_1573	chr1_152307745	467	535	3	0	GGGGTGTCTGGAGCCATCTCTTGACTGCTCCTGAGCAGATCCATGATGGTTTCTGGAAGCAGACCCAGACCACCTCTCAGAGTCTTCTGAGTGTCCCTCACTGTCACTGTCCTGGCTAACACTGGATCCCTGGCGCCTGCTTGTCCTGGACCCCGCTGATTGTCCCTGGCCCACCTGTGAGTGTCTAGAGCTGTCGGCCTGAGAGGAAGCTTCATGGTGACGCGACCCTGAGTGCCTGGAGCCGTCTCCTGATTGTTCCTCATTACGTGTTTGTCTGCTTGCACTTCTGGATCCTGACTGCCCACGGGAGGCATCAGACCTTCCCTGGGATGTGGTGTGGCTGTGATGGGACCCTGAGTGTCCAGACCTATCTACCGATTGCTCGTGGTGGGATCCCTG…	152303179	152314007	multi-allelic variant
GNRS_1574	chr1_152374723	1264	537	1	0	.	.	.	.
GNRS_1575	chr1_152386559	1062	538	1	0	.	.	.	.
GNRS_1576	chr1_152471406	634	412	115	11	.	.	.	.
GNRS_1577	chr1_152485937	563	535	4	0	.	.	.	.
GNRS_1578	chr1_152678266	242	538	1	0	.	.	.	.
GNRS_1579	chr1_152684555	341	535	4	0	.	.	.	.
GNRS_1580	chr1_152695729	4186	537	1	0	.	.	.	.
GNRS_1581	chr1_152775938	227	535	4	0	.	.	.	.
GNRS_1582	chr1_152850572	331	519	17	3	.	.	.	.
GNRS_1583	chr1_152962814	282	532	7	0	.	.	.	.
GNRS_1584	chr1_153217557	211	534	4	0	.	.	.	.
GNRS_1585	chr1_153243813	403	252	264	23	TGGTGG	153243245	153244468	multi-allelic variant
GNRS_1586	chr1_153244310	201	212	323	2	TGGTGG	153243245	153244468	multi-allelic variant
GNRS_1587	chr1_153256755	716	0	1	538	ACTATATACAGTTATGTATGTATGTAAA	153256651	153257006	.
GNRS_1588	chr1_153268395	285	534	3	1	T	153268365	153268402	.
GNRS_1589	chr1_153335406	237	537	2	0	.	.	.	.
GNRS_1590	chr1_153427980	345	538	1	0	.	.	.	.
GNRS_1591	chr1_153452622	2019	537	1	0	.	.	.	.
GNRS_1592	chr1_153883985	329	537	2	0	.	.	.	.
GNRS_1593	chr1_154008716	1377	536	2	0	AAAAACAAAACAAAACAA	154008705	154008743	.
GNRS_1594	chr1_154151282	330	448	81	9	.	.	.	.
GNRS_1595	chr1_154184854	588	537	2	0	.	.	.	.
GNRS_1596	chr1_154654471	228	533	5	0	.	.	.	.
GNRS_1597	chr1_154672364	1408	535	4	0	.	.	.	.
GNRS_1598	chr1_154713957	2170	0	12	497	.	.	.	.
GNRS_1599	chr1_154714493	708	425	84	0	GTGTGGTGTGT	154713960	154714647	.
GNRS_1600	chr1_154755653	284	499	35	0	GAAAGAAGAAAAGAAA	154755626	154755670	multi-allelic variant
GNRS_1601	chr1_154755836	217	485	54	0	GAAGAGGAAGAGAAGAAGAAGAAGGAGGAGGAGGAG	154755697	154756159	multi-allelic variant
GNRS_1602	chr1_154755851	510	351	188	0	GAAGAGGAAGAGAAGAAGAAGAAGGAGGAGGAGGAG	154755697	154756159	multi-allelic variant
GNRS_1603	chr1_154756555	355	536	2	0	.	.	.	.
GNRS_1604	chr1_154927924	340	534	5	0	.	.	.	.
GNRS_1605	chr1_155147380	423	0	7	532	TATTTAAATATGTATCTATTAAATAGATACA	155147317	155147454	.
GNRS_1606	chr1_155189183	252	101	431	2	GGTGGAGCCCGGGGCCGGCCTGGTGTCCGGGGCCGAGGTGACACCGTGGGCTGGGGGGGC	155188675	155190870	multi-allelic variant
GNRS_1607	chr1_155189676	278	500	34	1	GGTGGAGCCCGGGGCCGGCCTGGTGTCCGGGGCCGAGGTGACACCGTGGGCTGGGGGGGC	155188675	155190870	multi-allelic variant
GNRS_1608	chr1_155215882	1211	535	4	0	.	.	.	.
GNRS_1609	chr1_155216046	217	536	3	0	.	.	.	.
GNRS_1610	chr1_155216642	200	535	3	0	.	.	.	.
GNRS_1611	chr1_155217670	643	538	1	0	.	.	.	.
GNRS_1612	chr1_155217676	405	537	2	0	.	.	.	.
GNRS_1613	chr1_155218239	339	536	3	0	.	.	.	.
GNRS_1614	chr1_155444904	437	522	17	0	.	.	.	.
GNRS_1615	chr1_155545992	2236	531	5	0	TGCAGTGGCTCAAGACTGTAACCCCAGCACTTTGGGAGGCCAAGGCAGGAGAATCACTTAAGGTCAAGAGTTCGAGACCAGCCTGGCCAACGTAGTGAAACCCCATCTCCACTTAAAATACAAAAAAATTAGGCTGGA	155545745	155546009	.
GNRS_1616	chr1_155613345	405	536	3	0	.	.	.	.
GNRS_1617	chr1_155613391	226	536	2	0	.	.	.	.
GNRS_1618	chr1_155701054	352	1	116	422	AGCCCCTCCGCCCGGCCAGCCGCCCCCTCCGGGAGGGAGGTGGGGGGGTCAGCCCCCCGCCCGGCCAGCCGCCGCCCGTCCGGGAGGTGAGGGGCGCCTCTGCCCGGCCGCCCCTACTGGGAAGTGAGGAGCCCCTCTGCCCGGCCACCACCCCGTCCGGGAGGGAGGTGGGGGGGTC	155700829	155701175	.
GNRS_1619	chr1_155767760	259	519	19	0	.	.	.	.
GNRS_1620	chr1_155773294	464	537	1	0	.	.	.	.
GNRS_1621	chr1_155792216	338	537	2	0	.	.	.	.
GNRS_1622	chr1_155954281	326	536	2	0	.	.	.	.
GNRS_1623	chr1_155954589	332	15	112	412	.	.	.	.
GNRS_1624	chr1_156004603	314	0	0	539	.	.	.	.
GNRS_1625	chr1_156187086	336	536	3	0	.	.	.	.
GNRS_1626	chr1_156220543	325	537	2	0	.	.	.	.
GNRS_1627	chr1_156735565	459	0	3	536	A	156735534	156735566	.
GNRS_1628	chr1_156771421	1271	533	5	0	.	.	.	.
GNRS_1629	chr1_156827078	315	537	2	0	.	.	.	.
GNRS_1630	chr1_156911220	236	499	35	0	TTTC	156911037	156911259	.
GNRS_1631	chr1_157204648	1649	494	5	0	.	.	.	.
GNRS_1632	chr1_157300436	382	184	227	128	ATATATATATGTATATATATAC	157300370	157300467	.
GNRS_1633	chr1_157365124	334	73	422	42	.	.	.	.
GNRS_1634	chr1_157393697	328	191	246	102	.	.	.	.
GNRS_1635	chr1_157402337	298	535	4	0	.	.	.	.
GNRS_1636	chr1_157402367	450	534	5	0	.	.	.	.
GNRS_1637	chr1_157497088	2089	537	2	0	.	.	.	.
GNRS_1638	chr1_157802587	349	538	1	0	.	.	.	.
GNRS_1639	chr1_157878503	2500	476	23	0	.	.	.	.
GNRS_1640	chr1_157890279	1451	538	1	0	.	.	.	.
GNRS_1641	chr1_157948409	333	538	0	1	.	.	.	.
GNRS_1642	chr1_158109553	355	538	1	0	.	.	.	.
GNRS_1643	chr1_158167746	347	537	1	0	.	.	.	.
GNRS_1644	chr1_158226755	354	537	2	0	.	.	.	.
GNRS_1645	chr1_158239696	405	533	6	0	.	.	.	.
GNRS_1646	chr1_158374046	330	537	1	0	GACATAAAGGTTCTCCAAGTCCCCACCAGAGTAGCTAGATACAGAATGTCAATTGGTGCATTCACAAACCCTGAGCTAGACACAGGGTGCTAATTGGTGTGTTTACAAACCTTGAGCTAGATACAGAGTACCGATTGGTGTATTTACAATCCCTGAGCTA	158373721	158374071	.
GNRS_1647	chr1_158473932	374	517	22	0	CCTC	158473840	158473943	.
GNRS_1648	chr1_158486508	346	535	4	0	.	.	.	.
GNRS_1649	chr1_158992948	1672	343	179	15	.	.	.	.
GNRS_1650	chr1_158993097	908	535	3	0	.	.	.	.
GNRS_1651	chr1_158998886	236	536	2	0	.	.	.	.
GNRS_1652	chr1_159237505	333	535	3	1	.	.	.	.
GNRS_1653	chr1_159304288	329	533	6	0	.	.	.	.
GNRS_1654	chr1_159605999	1686	523	15	0	.	.	.	.
GNRS_1655	chr1_160077875	321	50	222	267	.	.	.	.
GNRS_1656	chr1_160078167	315	537	1	0	.	.	.	.
GNRS_1657	chr1_160291670	319	528	9	1	.	.	.	.
GNRS_1658	chr1_160336050	258	535	4	0	.	.	.	.
GNRS_1659	chr1_160531121	316	407	120	12	.	.	.	.
GNRS_1660	chr1_160870821	340	538	1	0	.	.	.	.
GNRS_1661	chr1_160906784	319	538	1	0	.	.	.	.
GNRS_1662	chr1_160946154	234	534	3	0	.	.	.	.
GNRS_1663	chr1_160956292	311	535	3	0	.	.	.	.
GNRS_1664	chr1_161035893	434	0	0	539	.	.	.	.
GNRS_1665	chr1_161042546	472	531	8	0	.	.	.	.
GNRS_1666	chr1_161440057	386	340	195	0	.	.	.	.
GNRS_1667	chr1_161476995	1000	535	4	0	.	.	.	.
GNRS_1668	chr1_161477778	1787	535	4	0	.	.	.	.
GNRS_1669	chr1_161511104	360	536	3	0	.	.	.	.
GNRS_1670	chr1_161567673	451	507	32	0	.	.	.	.
GNRS_1671	chr1_161615732	213	531	4	0	.	.	.	.
GNRS_1672	chr1_162097911	604	534	3	0	.	.	.	.
GNRS_1673	chr1_162110292	317	353	161	25	.	.	.	.
GNRS_1674	chr1_162261297	328	447	2	1	.	.	.	.
GNRS_1675	chr1_162267456	290	528	10	1	.	.	.	.
GNRS_1676	chr1_162293230	306	530	8	1	.	.	.	.
GNRS_1677	chr1_162402618	3664	536	2	0	.	.	.	.
GNRS_1678	chr1_162527260	329	528	9	2	.	.	.	.
GNRS_1679	chr1_162572612	317	538	1	0	.	.	.	.
GNRS_1680	chr1_162727099	271	111	343	84	AAATATAAACATATATTTATATTTTGT	162727099	162727270	multi-allelic variant
GNRS_1681	chr1_162727270	264	102	377	58	TAAATA	162727260	162727316	multi-allelic variant
GNRS_1682	chr1_162727399	238	522	13	0	ATATATATGTAAGTATATTTATGTATGTATTTATATATAGATAGATATATATATATGTGTGT	162727341	162727461	multi-allelic variant
GNRS_1683	chr1_162791518	312	0	11	528	.	.	.	.
GNRS_1684	chr1_162802602	2916	499	1	0	.	.	.	.
GNRS_1685	chr1_163045813	259	538	1	0	.	.	.	.
GNRS_1686	chr1_163119059	318	397	129	13	.	.	.	.
GNRS_1687	chr1_163247452	355	536	3	0	.	.	.	.
GNRS_1688	chr1_163344641	334	246	235	58	.	.	.	.
GNRS_1689	chr1_163552261	656	288	205	44	CATGCTTCATATACGTATCATATATGTATGATGTGCATG	163552090	163552386	.
GNRS_1690	chr1_163628283	268	319	188	25	.	.	.	.
GNRS_1691	chr1_163669957	319	436	97	5	.	.	.	.
GNRS_1692	chr1_164005889	386	532	5	0	.	.	.	.
GNRS_1693	chr1_164063603	290	2	186	350	TA	164063603	164063663	.
GNRS_1694	chr1_164148340	353	537	2	0	.	.	.	.
GNRS_1695	chr1_164270313	804	533	5	1	.	.	.	.
GNRS_1696	chr1_164439996	478	0	3	536	AGGAG	164439967	164440055	.
GNRS_1697	chr1_164497038	327	538	1	0	.	.	.	.
GNRS_1698	chr1_164773527	341	536	3	0	.	.	.	.
GNRS_1699	chr1_165185526	443	36	204	299	AGGA	165185475	165185634	.
GNRS_1700	chr1_165379429	299	538	1	0	.	.	.	.
GNRS_1701	chr1_165562673	1687	416	114	8	.	.	.	.
GNRS_1702	chr1_165690067	277	10	53	476	.	.	.	.
GNRS_1703	chr1_165814783	296	536	3	0	.	.	.	.
GNRS_1704	chr1_165892146	2318	128	288	123	.	.	.	.
GNRS_1705	chr1_165892146	1133	530	8	0	.	.	.	.
GNRS_1706	chr1_165984993	1461	144	382	0	.	.	.	.
GNRS_1707	chr1_166220195	322	443	91	5	.	.	.	.
GNRS_1708	chr1_166246313	2178	528	4	0	.	.	.	.
GNRS_1709	chr1_166349558	645	538	1	0	.	.	.	.
GNRS_1710	chr1_166810149	239	513	25	1	.	.	.	.
GNRS_1711	chr1_166878324	336	537	2	0	AAACGCACCAATCAGCGCTCTGTGTCTAGCTAAAGGTTTGTAAACGCACCAGTCAGCACTCTGTAA	166878260	166878724	.
GNRS_1712	chr1_166947324	331	538	1	0	.	.	.	.
GNRS_1713	chr1_167030248	345	537	1	0	.	.	.	.
GNRS_1714	chr1_167056630	1341	0	1	537	GGTGTGTGT	167056407	167057051	.
GNRS_1715	chr1_167205989	4099	6	21	512	TG	167205960	167205990	.
GNRS_1716	chr1_167434888	363	482	52	1	.	.	.	.
GNRS_1717	chr1_167435094	349	474	61	0	AGCCCTTCCTCCAGCCCTTCCTCCGGAGCCCTCCTCCAGCCCTTCCTCCAGCCCTTCCTCCGGAGCCCTCCTCCAGCCCTTCCTCCAGCCCTTCCTCCGGAGCCCTCCTCC	167434905	167435361	multi-allelic variant
GNRS_1718	chr1_167435297	416	74	424	40	AGCCCTTCCTCCAGCCCTTCCTCCGGAGCCCTCCTCCAGCCCTTCCTCCAGCCCTTCCTCCGGAGCCCTCCTCCAGCCCTTCCTCCAGCCCTTCCTCCGGAGCCCTCCTCC	167434905	167435361	multi-allelic variant
GNRS_1719	chr1_167435888	228	530	6	0	.	.	.	.
GNRS_1720	chr1_167536857	239	310	184	45	.	.	.	.
GNRS_1721	chr1_167557373	481	537	2	0	.	.	.	.
GNRS_1722	chr1_167607727	1760	537	2	0	.	.	.	.
GNRS_1723	chr1_167743625	321	473	65	1	.	.	.	.
GNRS_1724	chr1_167889442	291	532	6	1	.	.	.	.
GNRS_1725	chr1_167894936	2790	538	1	0	.	.	.	.
GNRS_1726	chr1_168110204	313	504	34	0	.	.	.	.
GNRS_1727	chr1_168119277	242	326	181	32	AT	168119195	168119298	.
GNRS_1728	chr1_168153341	4462	534	5	0	.	.	.	.
GNRS_1729	chr1_168245518	753	537	1	0	.	.	.	.
GNRS_1730	chr1_168297143	1693	531	8	0	.	.	.	.
GNRS_1731	chr1_168410456	1210	5	437	67	.	.	.	multi-allelic variant
GNRS_1732	chr1_168410456	1349	67	437	5	.	.	.	multi-allelic variant
GNRS_1733	chr1_168451690	1799	236	207	95	.	.	.	.
GNRS_1734	chr1_168471966	1665	1	16	471	AAAATATAT	168471945	168472227	multi-allelic variant
GNRS_1735	chr1_168472041	1719	167	291	44	AAAATATAT	168471945	168472227	multi-allelic variant
GNRS_1736	chr1_168847762	328	536	3	0	.	.	.	.
GNRS_1737	chr1_168956827	2648	519	18	1	.	.	.	.
GNRS_1738	chr1_169001595	262	538	1	0	.	.	.	.
GNRS_1739	chr1_169058783	1184	538	1	0	.	.	.	.
GNRS_1740	chr1_169089690	362	0	33	505	AAATAATTATATATTTATATTATTTTATAATAATATATT	169089680	169089772	.
GNRS_1741	chr1_169256812	3002	512	5	2	.	.	.	.
GNRS_1742	chr1_169356669	996	538	1	0	.	.	.	.
GNRS_1743	chr1_169369756	322	529	9	1	.	.	.	.
GNRS_1744	chr1_169473717	333	118	200	221	.	.	.	.
GNRS_1745	chr1_169482236	381	496	31	0	.	.	.	.
GNRS_1746	chr1_169502485	1108	530	3	0	.	.	.	.
GNRS_1747	chr1_169555621	649	72	230	237	.	.	.	.
GNRS_1748	chr1_169811812	263	353	174	12	TCTAAATAGATAATAGACAGATTA	169811650	169811865	.
GNRS_1749	chr1_170050986	325	538	1	0	.	.	.	.
GNRS_1750	chr1_170190670	331	538	1	0	.	.	.	.
GNRS_1751	chr1_170211981	345	534	5	0	.	.	.	.
GNRS_1752	chr1_170400003	2584	535	4	0	.	.	.	.
GNRS_1753	chr1_170402538	319	499	18	0	.	.	.	.
GNRS_1754	chr1_170514197	335	538	1	0	.	.	.	.
GNRS_1755	chr1_170626206	334	537	2	0	.	.	.	.
GNRS_1756	chr1_170634293	319	283	215	41	.	.	.	.
GNRS_1757	chr1_170994904	369	524	14	1	.	.	.	.
GNRS_1758	chr1_171342727	330	537	2	0	.	.	.	.
GNRS_1759	chr1_171370000	4430	536	2	0	.	.	.	.
GNRS_1760	chr1_171389158	347	498	36	4	.	.	.	.
GNRS_1761	chr1_171604471	937	536	3	0	.	.	.	.
GNRS_1762	chr1_171690164	2542	527	11	0	.	.	.	.
GNRS_1763	chr1_171847726	2715	538	1	0	.	.	.	.
GNRS_1764	chr1_172056928	1267	536	3	0	.	.	.	.
GNRS_1765	chr1_172191115	4336	538	1	0	.	.	.	.
GNRS_1766	chr1_172571922	398	0	2	537	.	.	.	.
GNRS_1767	chr1_172616115	327	537	1	0	.	.	.	.
GNRS_1768	chr1_172984929	2593	532	4	0	.	.	.	.
GNRS_1769	chr1_172986862	4069	534	4	0	.	.	.	.
GNRS_1770	chr1_173071535	2333	537	2	0	.	.	.	.
GNRS_1771	chr1_173673628	325	532	7	0	.	.	.	.
GNRS_1772	chr1_173709058	6626	537	2	0	.	.	.	.
GNRS_1773	chr1_173789773	622	536	3	0	.	.	.	.
GNRS_1774	chr1_173845627	2110	516	23	0	.	.	.	.
GNRS_1775	chr1_173941126	212	534	2	0	.	.	.	.
GNRS_1776	chr1_174051829	329	537	2	0	.	.	.	.
GNRS_1777	chr1_174135642	304	535	4	0	.	.	.	.
GNRS_1778	chr1_174147694	322	538	1	0	.	.	.	.
GNRS_1779	chr1_174232355	2430	535	1	0	.	.	.	.
GNRS_1780	chr1_174363862	326	458	76	5	.	.	.	.
GNRS_1781	chr1_174491101	320	538	1	0	.	.	.	.
GNRS_1782	chr1_174515500	323	531	8	0	.	.	.	.
GNRS_1783	chr1_174590838	1512	506	32	0	.	.	.	.
GNRS_1784	chr1_174815884	303	537	1	0	.	.	.	.
GNRS_1785	chr1_174851167	7064	525	10	0	.	.	.	.
GNRS_1786	chr1_174858170	321	530	8	1	.	.	.	.
GNRS_1787	chr1_174873895	267	534	4	0	.	.	.	.
GNRS_1788	chr1_174937755	1024	0	0	539	.	.	.	.
GNRS_1789	chr1_174961194	340	537	1	0	.	.	.	.
GNRS_1790	chr1_174964163	312	486	51	0	.	.	.	.
GNRS_1791	chr1_175059703	564	355	159	25	AT	175059687	175059813	.
GNRS_1792	chr1_175231433	339	426	100	4	TGTATGTATACACATATA	175231201	175231530	multi-allelic variant
GNRS_1793	chr1_175231433	373	294	217	20	TGTATGTATACACATATA	175231201	175231530	multi-allelic variant
GNRS_1794	chr1_175246871	293	521	18	0	.	.	.	.
GNRS_1795	chr1_175302712	271	525	11	0	.	.	.	.
GNRS_1796	chr1_175385033	277	537	1	0	.	.	.	.
GNRS_1797	chr1_175650717	461	0	149	390	CTACCCCTCCCCACCTCATTA	175650717	175651229	multi-allelic variant
GNRS_1798	chr1_175651083	351	100	428	8	CTACCCCTCCCCACCTCATTA	175650717	175651229	multi-allelic variant
GNRS_1799	chr1_175651089	1271	179	348	10	CTACCCCTCCCCACCTCATTA	175650717	175651229	multi-allelic variant
GNRS_1800	chr1_175842862	485	0	0	539	.	.	.	.
GNRS_1801	chr1_175982046	339	538	1	0	.	.	.	.
GNRS_1802	chr1_176056655	328	536	3	0	.	.	.	.
GNRS_1803	chr1_176112281	224	529	9	0	.	.	.	.
GNRS_1804	chr1_176320650	284	537	2	0	.	.	.	.
GNRS_1805	chr1_176367058	229	536	3	0	.	.	.	.
GNRS_1806	chr1_176373915	1634	537	2	0	.	.	.	.
GNRS_1807	chr1_176901133	308	533	4	0	.	.	.	.
GNRS_1808	chr1_176942545	1167	536	3	0	.	.	.	.
GNRS_1809	chr1_177244647	318	538	1	0	.	.	.	.
GNRS_1810	chr1_177700908	274	538	1	0	.	.	.	.
GNRS_1811	chr1_177955137	302	536	2	0	.	.	.	.
GNRS_1812	chr1_177968682	345	538	1	0	.	.	.	.
GNRS_1813	chr1_178017199	352	534	4	1	.	.	.	.
GNRS_1814	chr1_178428464	313	461	72	5	.	.	.	.
GNRS_1815	chr1_178478133	328	538	1	0	.	.	.	.
GNRS_1816	chr1_178723646	347	501	38	0	.	.	.	.
GNRS_1817	chr1_178842685	318	538	1	0	.	.	.	.
GNRS_1818	chr1_178979036	321	206	234	99	.	.	.	.
GNRS_1819	chr1_179005257	303	538	1	0	.	.	.	.
GNRS_1820	chr1_179318194	315	534	5	0	.	.	.	.
GNRS_1821	chr1_179353209	226	20	149	369	.	.	.	.
GNRS_1822	chr1_179522823	355	220	230	88	.	.	.	.
GNRS_1823	chr1_179665796	2015	536	2	0	.	.	.	.
GNRS_1824	chr1_179681956	761	0	2	537	.	.	.	.
GNRS_1825	chr1_179727946	339	535	4	0	.	.	.	.
GNRS_1826	chr1_179801244	371	530	9	0	.	.	.	.
GNRS_1827	chr1_179902122	273	538	1	0	.	.	.	.
GNRS_1828	chr1_180272078	346	536	1	0	.	.	.	.
GNRS_1829	chr1_180579403	272	533	6	0	.	.	.	.
GNRS_1830	chr1_180656530	256	22	420	96	TA	180656310	180656713	.
GNRS_1831	chr1_180672803	861	499	38	0	.	.	.	.
GNRS_1832	chr1_180701806	285	498	33	8	.	.	.	.
GNRS_1833	chr1_180724599	336	536	3	0	.	.	.	.
GNRS_1834	chr1_180800963	231	534	5	0	.	.	.	.
GNRS_1835	chr1_180888413	323	361	155	23	.	.	.	.
GNRS_1836	chr1_181023028	468	431	94	5	TC	181023028	181023145	.
GNRS_1837	chr1_181078274	319	64	239	236	.	.	.	.
GNRS_1838	chr1_181136854	266	0	3	535	ACACACACACAGAG	181136445	181136881	multi-allelic variant
GNRS_1839	chr1_181619210	325	495	39	5	.	.	.	.
GNRS_1840	chr1_181632138	288	509	28	2	.	.	.	.
GNRS_1841	chr1_181884400	336	489	47	3	.	.	.	.
GNRS_1842	chr1_181914028	357	535	4	0	.	.	.	.
GNRS_1843	chr1_181938846	322	537	2	0	.	.	.	.
GNRS_1844	chr1_182068991	346	0	0	539	.	.	.	.
GNRS_1845	chr1_182138470	999	0	1	537	.	.	.	.
GNRS_1846	chr1_182305180	247	500	35	0	.	.	.	.
GNRS_1847	chr1_182451705	329	131	255	146	.	.	.	.
GNRS_1848	chr1_182465082	220	498	30	0	.	.	.	.
GNRS_1849	chr1_182852939	455	389	130	20	.	.	.	.
GNRS_1850	chr1_183149685	379	95	342	98	CACACACCACACAGCTCACACCCCTCTCCT	183149357	183150266	multi-allelic variant
GNRS_1851	chr1_183149688	1961	501	30	0	CACACACCACACAGCTCACACCCCTCTCCT	183149357	183150266	multi-allelic variant
GNRS_1852	chr1_183149988	975	499	30	0	CACACACCACACAGCTCACACCCCTCTCCT	183149357	183150266	multi-allelic variant
GNRS_1853	chr1_183150173	370	448	75	0	CACACACCACACAGCTCACACCCCTCTCCT	183149357	183150266	multi-allelic variant
GNRS_1854	chr1_183339056	337	524	15	0	.	.	.	.
GNRS_1855	chr1_183373943	1835	532	7	0	.	.	.	.
GNRS_1856	chr1_183384196	277	535	4	0	.	.	.	.
GNRS_1857	chr1_183617104	2816	534	4	0	.	.	.	.
GNRS_1858	chr1_183646994	2911	537	1	0	.	.	.	.
GNRS_1859	chr1_183663407	334	530	9	0	.	.	.	.
GNRS_1860	chr1_183887206	269	0	0	538	.	.	.	.
GNRS_1861	chr1_184000551	284	312	225	0	.	.	.	.
GNRS_1862	chr1_184053135	1323	538	1	0	.	.	.	.
GNRS_1863	chr1_184055981	310	538	1	0	.	.	.	.
GNRS_1864	chr1_184301513	382	536	1	0	.	.	.	.
GNRS_1865	chr1_184338403	1927	529	9	0	.	.	.	.
GNRS_1866	chr1_184347365	328	538	1	0	.	.	.	.
GNRS_1867	chr1_184461860	352	518	21	0	.	.	.	.
GNRS_1868	chr1_184672142	265	538	1	0	.	.	.	.
GNRS_1869	chr1_184813525	2419	537	1	0	.	.	.	.
GNRS_1870	chr1_184981329	333	526	13	0	.	.	.	.
GNRS_1871	chr1_185153362	364	537	1	0	.	.	.	.
GNRS_1872	chr1_185187057	317	472	64	3	.	.	.	.
GNRS_1873	chr1_185535570	351	416	113	10	.	.	.	.
GNRS_1874	chr1_185593051	318	538	1	0	.	.	.	.
GNRS_1875	chr1_185615654	321	310	198	30	.	.	.	.
GNRS_1876	chr1_185651639	317	535	4	0	.	.	.	.
GNRS_1877	chr1_185681864	375	538	1	0	.	.	.	.
GNRS_1878	chr1_185837469	355	538	1	0	.	.	.	.
GNRS_1879	chr1_186307003	1246	529	9	0	CACCACTCCCAAGGAGCCTGCACCCACCACCCCCAAGAAGACTGCACCCACCACCCCCAAGGAGCCTGCACCCACCACTACCAAGCCTACACCCACCACTCCCAAGGAGCCTGCACCCACCACCAAGGAGCCTGCACCCACCACTCCCAAGGAGCCTGCACCCACCACCCCCAAGAAGCCTGCCCCAACTACCCCCAAGGAGCCTGCACCCACCACTCCCAAGGAGCCTGCACCCACCACCACCAAAGCCTGCACC	186306750	186307585	.
GNRS_1880	chr1_186370579	314	537	2	0	.	.	.	.
GNRS_1881	chr1_186387805	325	538	1	0	.	.	.	.
GNRS_1882	chr1_186425017	1886	538	1	0	.	.	.	.
GNRS_1883	chr1_186853305	344	538	1	0	.	.	.	.
GNRS_1884	chr1_186857055	245	28	196	315	.	.	.	.
GNRS_1885	chr1_186870943	221	524	15	0	.	.	.	.
GNRS_1886	chr1_186919693	1801	535	4	0	.	.	.	.
GNRS_1887	chr1_187057114	376	538	1	0	.	.	.	.
GNRS_1888	chr1_187137658	219	537	1	0	.	.	.	.
GNRS_1889	chr1_187137809	386	275	208	56	.	.	.	.
GNRS_1890	chr1_187212315	342	538	1	0	.	.	.	.
GNRS_1891	chr1_187349143	2316	535	4	0	.	.	.	.
GNRS_1892	chr1_187552933	327	470	66	3	.	.	.	.
GNRS_1893	chr1_187600854	2732	535	3	0	.	.	.	.
GNRS_1894	chr1_187666314	224	535	3	0	.	.	.	.
GNRS_1895	chr1_187666390	332	86	293	159	TTATATTTGAATATTTCATAATTCAAATATAAT	187666379	187666577	multi-allelic variant
GNRS_1896	chr1_187666537	429	206	277	55	TTATATTTGAATATTTCATAATTCAAATATAAT	187666379	187666577	multi-allelic variant
GNRS_1897	chr1_187771973	1478	538	1	0	.	.	.	.
GNRS_1898	chr1_187798402	338	538	1	0	.	.	.	.
GNRS_1899	chr1_187859580	1776	537	1	0	TTTTATCATTATATAATGTCTCTCTGTCT	187859529	187859592	.
GNRS_1900	chr1_187986253	312	537	2	0	.	.	.	.
GNRS_1901	chr1_188010540	323	534	4	1	.	.	.	.
GNRS_1902	chr1_188205510	286	464	72	3	.	.	.	.
GNRS_1903	chr1_188217317	325	463	74	2	.	.	.	.
GNRS_1904	chr1_188238910	289	74	52	272	AATATATAT	188238731	188239001	.
GNRS_1905	chr1_188382776	347	538	1	0	.	.	.	.
GNRS_1906	chr1_188469076	306	374	141	24	.	.	.	.
GNRS_1907	chr1_188575185	338	536	3	0	.	.	.	.
GNRS_1908	chr1_188646790	369	296	204	39	.	.	.	.
GNRS_1909	chr1_188683620	318	538	1	0	.	.	.	.
GNRS_1910	chr1_188690222	338	527	10	2	.	.	.	.
GNRS_1911	chr1_188839324	312	534	3	0	.	.	.	.
GNRS_1912	chr1_188863486	377	538	1	0	.	.	.	.
GNRS_1913	chr1_188863708	334	190	243	106	.	.	.	.
GNRS_1914	chr1_188895443	404	538	1	0	.	.	.	.
GNRS_1915	chr1_188903800	721	537	2	0	.	.	.	.
GNRS_1916	chr1_189011661	343	536	3	0	.	.	.	.
GNRS_1917	chr1_189277896	320	157	241	141	.	.	.	.
GNRS_1918	chr1_189323460	335	530	9	0	.	.	.	.
GNRS_1919	chr1_189365658	346	538	1	0	.	.	.	.
GNRS_1920	chr1_189562470	516	382	145	6	TATATTATA	189562104	189562860	.
GNRS_1921	chr1_189596193	326	537	2	0	.	.	.	.
GNRS_1922	chr1_189637929	421	538	1	0	.	.	.	.
GNRS_1923	chr1_189648649	315	533	6	0	.	.	.	.
GNRS_1924	chr1_189703108	322	535	3	0	.	.	.	.
GNRS_1925	chr1_189847447	1002	536	3	0	.	.	.	.
GNRS_1926	chr1_189910449	336	538	1	0	.	.	.	.
GNRS_1927	chr1_189914204	337	410	117	12	.	.	.	.
GNRS_1928	chr1_189914458	303	511	28	0	.	.	.	.
GNRS_1929	chr1_189956320	1759	536	3	0	.	.	.	.
GNRS_1930	chr1_190125797	403	537	2	0	.	.	.	.
GNRS_1931	chr1_190355455	2286	537	2	0	.	.	.	.
GNRS_1932	chr1_190657241	357	538	1	0	.	.	.	.
GNRS_1933	chr1_190700538	323	538	1	0	.	.	.	.
GNRS_1934	chr1_190804025	208	380	144	15	.	.	.	.
GNRS_1935	chr1_190888315	658	538	1	0	.	.	.	.
GNRS_1936	chr1_190905314	307	293	215	31	.	.	.	.
GNRS_1937	chr1_190905448	236	534	3	0	.	.	.	.
GNRS_1938	chr1_191003872	1080	406	120	12	.	.	.	.
GNRS_1939	chr1_191107012	348	532	5	0	.	.	.	.
GNRS_1940	chr1_191135943	310	503	35	0	.	.	.	.
GNRS_1941	chr1_191140407	248	534	4	0	.	.	.	.
GNRS_1942	chr1_191234625	209	205	266	60	TATATTATATATA	191234627	191234724	multi-allelic variant
GNRS_1943	chr1_191234684	348	360	156	14	TATATTATATATA	191234627	191234724	multi-allelic variant
GNRS_1944	chr1_191324608	727	535	4	0	.	.	.	.
GNRS_1945	chr1_191488989	842	537	2	0	.	.	.	.
GNRS_1946	chr1_191497808	1170	454	81	2	.	.	.	.
GNRS_1947	chr1_191508320	312	440	84	15	.	.	.	.
GNRS_1948	chr1_191580252	347	520	19	0	.	.	.	.
GNRS_1949	chr1_191599755	327	533	6	0	.	.	.	.
GNRS_1950	chr1_191611638	327	314	190	35	.	.	.	.
GNRS_1951	chr1_191635471	345	533	6	0	.	.	.	.
GNRS_1952	chr1_191848295	321	221	240	78	.	.	.	.
GNRS_1953	chr1_191993570	255	538	1	0	.	.	.	.
GNRS_1954	chr1_192223137	718	321	215	1	ATATATATATGTGTGTATAT	192222968	192223235	multi-allelic variant
GNRS_1955	chr1_192223137	338	1	216	320	ATATATATATGTGTGTATAT	192222968	192223235	multi-allelic variant
GNRS_1956	chr1_192273120	325	535	3	0	.	.	.	.
GNRS_1957	chr1_192293123	613	343	158	37	.	.	.	.
GNRS_1958	chr1_192434454	315	538	1	0	.	.	.	.
GNRS_1959	chr1_192502142	1751	531	6	0	.	.	.	.
GNRS_1960	chr1_192503429	4151	537	2	0	.	.	.	.
GNRS_1961	chr1_192765519	329	503	36	0	.	.	.	.
GNRS_1962	chr1_192857697	280	324	205	9	CCCTCTGCCCGGCCAGCCGCCCCGTCCGGGAGGGAGGTGGGGGGGTCAGCCCCCCGCCCGGCCAGCCGCCCGTCCGGGAGGGAGGTGGGGGGGTCAGCCCCCCGACCGGCCAGCCGCCCCGTCCGGGAGGTGAGGGGCGCCTCTGCCCGGCCGCCCCTACTGGGAAGTGAGGAGC	192857322	192857881	.
GNRS_1963	chr1_192905799	286	527	12	0	.	.	.	.
GNRS_1964	chr1_193444156	314	533	5	1	.	.	.	.
GNRS_1965	chr1_193497901	1851	460	67	11	.	.	.	.
GNRS_1966	chr1_193705995	322	512	27	0	.	.	.	.
GNRS_1967	chr1_193719543	2287	532	4	0	.	.	.	.
GNRS_1968	chr1_193721717	2141	521	12	0	.	.	.	.
GNRS_1969	chr1_193828019	336	535	4	0	.	.	.	.
GNRS_1970	chr1_194016367	2909	533	5	0	.	.	.	.
GNRS_1971	chr1_194099014	257	134	361	16	AAAAATATATATAAATATATAAAAATATATATTTATATAAATATAT	194098893	194099293	.
GNRS_1972	chr1_194279839	310	526	13	0	.	.	.	.
GNRS_1973	chr1_194303824	285	0	0	539	ATGTATTATATATTTGTACATATATAAATATATTCTT	194303498	194303958	.
GNRS_1974	chr1_194323110	258	459	80	0	.	.	.	.
GNRS_1975	chr1_194389007	325	538	1	0	.	.	.	.
GNRS_1976	chr1_194440437	885	538	1	0	.	.	.	.
GNRS_1977	chr1_194481768	226	411	90	1	ATATATATATACAACATATATATTTATTAAAATATATATATTAAATATATATATAATATATAA	194481194	194481889	multi-allelic variant
GNRS_1978	chr1_194481905	296	144	232	124	AT	194481225	194482062	multi-allelic variant
GNRS_1979	chr1_194485176	1853	141	172	197	.	.	.	.
GNRS_1980	chr1_194626824	211	461	75	3	.	.	.	.
GNRS_1981	chr1_194669563	243	0	8	531	.	.	.	.
GNRS_1982	chr1_194705995	341	234	235	69	.	.	.	.
GNRS_1983	chr1_194939801	329	534	5	0	.	.	.	.
GNRS_1984	chr1_194965511	1463	516	21	2	.	.	.	.
GNRS_1985	chr1_195078809	2591	536	3	0	.	.	.	.
GNRS_1986	chr1_195177507	237	531	7	0	.	.	.	.
GNRS_1987	chr1_195678588	316	537	2	0	.	.	.	.
GNRS_1988	chr1_195911135	250	409	126	1	ATATATGTATAC	195911113	195911191	.
GNRS_1989	chr1_196161633	1261	524	14	0	.	.	.	.
GNRS_1990	chr1_196184401	339	6	114	419	.	.	.	.
GNRS_1991	chr1_196235595	373	531	8	0	.	.	.	.
GNRS_1992	chr1_196262785	323	538	1	0	.	.	.	.
GNRS_1993	chr1_196437080	342	0	6	532	ATAT	196437005	196437112	.
GNRS_1994	chr1_196495322	578	534	4	0	.	.	.	.
GNRS_1995	chr1_196702247	308	538	1	0	.	.	.	.
GNRS_1996	chr1_196710729	276	536	2	0	.	.	.	.
GNRS_1997	chr1_196776157	441	524	0	1	.	.	.	.
GNRS_1998	chr1_196789629	392	518	3	0	.	.	.	.
[truncated: 34,859 more rows]

## Sheet: Table S6
Supplementary Table 6. NRSs found in T2T-CHM13
NRS type	NRS Location		NRS ID	Allele frequency	Found in T2T
Placed	chr1	34041	GNRS_1	0.0393	yes
Placed	chr1	59598	GNRS_2	0.0152	yes
Placed	chr1	66251	GNRS_3	0.2229	no
Placed	chr1	130386	GNRS_4	0.0009	no
Placed	chr1	369671	GNRS_5	0.7307	yes
Placed	chr1	372281	GNRS_6	0.0998	yes
Placed	chr1	373959	GNRS_7	0.3162	yes
Placed	chr1	374088	GNRS_8	0.0267	no
Placed	chr1	374090	GNRS_9	0.1241	yes
Placed	chr1	374115	GNRS_10	0.1185	yes
Placed	chr1	381306	GNRS_11	0.4461	yes
Placed	chr1	381457	GNRS_12	0.3052	yes
Placed	chr1	382360	GNRS_13	0.4096	yes
Placed	chr1	382586	GNRS_14	0.407	yes
Placed	chr1	600832	GNRS_15	0.1223	yes
Placed	chr1	710579	GNRS_16	0.4151	no
Placed	chr1	844389	GNRS_17	0.0009	no
Placed	chr1	875875	GNRS_18	0.4642	no
Placed	chr1	875986	GNRS_19	0.8577	yes
Placed	chr1	876545	GNRS_20	0.0141	no
Placed	chr1	904525	GNRS_21	0.0827	no
Placed	chr1	933960	GNRS_22	0.0747	no
Placed	chr1	934147	GNRS_23	0.1597	no
Placed	chr1	934242	GNRS_24	0.2969	no
Placed	chr1	934455	GNRS_25	0.3388	yes
Placed	chr1	934769	GNRS_26	0.2465	no
Placed	chr1	934962	GNRS_27	0.0741	no
Placed	chr1	976714	GNRS_28	0.4153	no
Placed	chr1	977657	GNRS_29	0.417	no
Placed	chr1	978221	GNRS_30	0.2537	no
Placed	chr1	996349	GNRS_31	0.7301	no
Placed	chr1	1029675	GNRS_32	0.0788	no
Placed	chr1	1029877	GNRS_33	0.0214	no
Placed	chr1	1029926	GNRS_34	0.3436	yes
Placed	chr1	1029985	GNRS_35	0.2435	yes
Placed	chr1	1065252	GNRS_36	0.0364	yes
Placed	chr1	1075981	GNRS_37	0.2579	no
Placed	chr1	1076849	GNRS_38	0.4525	yes
Placed	chr1	1077154	GNRS_39	0.0093	yes
Placed	chr1	1077201	GNRS_40	0.0131	no
Placed	chr1	1078107	GNRS_41	0.0142	no
Placed	chr1	1078372	GNRS_42	0.0159	no
Placed	chr1	1078469	GNRS_43	0.0123	yes
Placed	chr1	1078587	GNRS_44	0.0056	yes
Placed	chr1	1078590	GNRS_45	0.1113	yes
Placed	chr1	1078672	GNRS_46	0.0142	yes
Placed	chr1	1078829	GNRS_47	0.2605	yes
Placed	chr1	1079049	GNRS_48	0.0304	no
Placed	chr1	1080649	GNRS_49	0.5766	yes
Placed	chr1	1080822	GNRS_50	0.064	no
Placed	chr1	1099094	GNRS_51	0.2004	yes
Placed	chr1	1099615	GNRS_52	0.2032	no
Placed	chr1	1109001	GNRS_53	0.0121	yes
Placed	chr1	1184655	GNRS_54	0.5362	no
Placed	chr1	1184955	GNRS_55	0.0158	no
Placed	chr1	1184971	GNRS_56	0.3408	no
Placed	chr1	1195494	GNRS_57	0.0028	no
Placed	chr1	1201775	GNRS_58	0.4861	no
Placed	chr1	1201878	GNRS_59	0.1199	no
Placed	chr1	1202401	GNRS_60	0.0318	yes
Placed	chr1	1202477	GNRS_61	0.1589	yes
Placed	chr1	1245158	GNRS_62	0.9935	yes
Placed	chr1	1248809	GNRS_63	0.066	yes
Placed	chr1	1249037	GNRS_64	0.2548	no
Placed	chr1	1249037	GNRS_65	0.5109	yes
Placed	chr1	1249128	GNRS_66	0.0047	yes
Placed	chr1	1249276	GNRS_67	0.3518	yes
Placed	chr1	1249687	GNRS_68	0.0067	no
Placed	chr1	1284177	GNRS_69	0.802	yes
Placed	chr1	1288279	GNRS_70	0.5883	yes
Placed	chr1	1288786	GNRS_71	0.0701	yes
Placed	chr1	1289262	GNRS_72	0.323	no
Placed	chr1	1289665	GNRS_73	0.5912	yes
Placed	chr1	1289785	GNRS_74	0.4962	yes
Placed	chr1	1290002	GNRS_75	0.029	no
Placed	chr1	1350862	GNRS_76	0.1931	no
Placed	chr1	1382630	GNRS_77	1	yes
Placed	chr1	1400757	GNRS_78	0.0028	no
Placed	chr1	1427468	GNRS_79	0.999	yes
Placed	chr1	1428118	GNRS_80	0.9263	no
Placed	chr1	1443538	GNRS_81	0.0046	no
Placed	chr1	1447767	GNRS_82	0.0028	no
Placed	chr1	1471502	GNRS_83	0.0028	yes
Placed	chr1	1489579	GNRS_84	0.0037	yes
Placed	chr1	1511110	GNRS_85	0.0093	no
Placed	chr1	1594884	GNRS_86	0.0454	no
Placed	chr1	1595100	GNRS_87	0.2272	no
Placed	chr1	1595103	GNRS_88	0.1236	no
Placed	chr1	1595106	GNRS_89	0.0346	yes
Placed	chr1	1595369	GNRS_90	0.2083	yes
Placed	chr1	1595694	GNRS_91	0.3487	no
Placed	chr1	1595710	GNRS_92	0.1989	yes
Placed	chr1	1595941	GNRS_93	0.2548	no
Placed	chr1	1595960	GNRS_94	0.0431	yes
Placed	chr1	1596630	GNRS_95	0.1117	no
Placed	chr1	1605501	GNRS_96	0.1744	yes
Placed	chr1	1605687	GNRS_97	0.013	no
Placed	chr1	1660235	GNRS_98	0.0065	no
Placed	chr1	1660764	GNRS_99	0.0009	yes
Placed	chr1	1660764	GNRS_100	0.0317	yes
Placed	chr1	1671524	GNRS_101	0.0028	yes
Placed	chr1	1689178	GNRS_102	0.0009	no
Placed	chr1	1716250	GNRS_103	0.0019	no
Placed	chr1	1742130	GNRS_104	0.0232	no
Placed	chr1	1746921	GNRS_105	0.0065	no
Placed	chr1	1746968	GNRS_106	0.0084	no
Placed	chr1	1747095	GNRS_107	0.0028	no
Placed	chr1	1749201	GNRS_108	0.0204	no
Placed	chr1	1792349	GNRS_109	0.0037	no
Placed	chr1	1885905	GNRS_110	0.0074	no
Placed	chr1	1929384	GNRS_111	0.9963	yes
Placed	chr1	1948823	GNRS_112	0.0167	no
Placed	chr1	1948974	GNRS_113	0.7393	yes
Placed	chr1	1981453	GNRS_114	0.0734	no
Placed	chr1	1981681	GNRS_115	0.0456	no
Placed	chr1	1982138	GNRS_116	0.2584	yes
Placed	chr1	1982173	GNRS_117	0.0857	no
Placed	chr1	1982392	GNRS_118	0.0065	no
Placed	chr1	2019220	GNRS_119	0.8305	yes
Placed	chr1	2019220	GNRS_120	0.1667	yes
Placed	chr1	2106748	GNRS_121	0.148	no
Placed	chr1	2106871	GNRS_122	0.3375	no
Placed	chr1	2121667	GNRS_123	0.486	yes
Placed	chr1	2122478	GNRS_124	0.6025	no
Placed	chr1	2123016	GNRS_125	0.2535	no
Placed	chr1	2123471	GNRS_126	0.5422	yes
Placed	chr1	2123471	GNRS_127	0.1018	no
Placed	chr1	2141981	GNRS_128	0.0047	no
Placed	chr1	2142332	GNRS_129	0.0733	yes
Placed	chr1	2211399	GNRS_130	0.0875	no
Placed	chr1	2212150	GNRS_131	0.0037	no
Placed	chr1	2212202	GNRS_132	0.1299	no
Placed	chr1	2280816	GNRS_133	0.0348	no
Placed	chr1	2281361	GNRS_134	0.027	no
Placed	chr1	2281592	GNRS_135	0.1536	yes
Placed	chr1	2281991	GNRS_136	0.0289	yes
Placed	chr1	2325144	GNRS_137	0.8773	yes
Placed	chr1	2335828	GNRS_138	0.0047	no
Placed	chr1	2335828	GNRS_139	0.0084	no
Placed	chr1	2401344	GNRS_140	0.9768	no
Placed	chr1	2436212	GNRS_141	0.0272	no
Placed	chr1	2436327	GNRS_142	0.167	no
Placed	chr1	2440431	GNRS_143	0.9507	yes
Placed	chr1	2450585	GNRS_144	0.0469	no
Placed	chr1	2459474	GNRS_145	0.2579	no
Placed	chr1	2459737	GNRS_146	0.0093	no
Placed	chr1	2522791	GNRS_147	1	yes
Placed	chr1	2657458	GNRS_148	0.3417	yes
Placed	chr1	2657620	GNRS_149	0.0121	no
Placed	chr1	2657748	GNRS_150	0.2953	no
Placed	chr1	2658107	GNRS_151	0.3171	yes
Placed	chr1	2661742	GNRS_152	0.3872	yes
Placed	chr1	2662817	GNRS_153	0.4969	yes
Placed	chr1	2663026	GNRS_154	0.2216	yes
Placed	chr1	2663153	GNRS_155	0.0399	yes
Placed	chr1	2667433	GNRS_156	0.2931	yes
Placed	chr1	2667642	GNRS_157	0.0522	yes
Placed	chr1	2667810	GNRS_158	0.0696	yes
Placed	chr1	2669962	GNRS_159	0.2152	yes
Placed	chr1	2671055	GNRS_160	0.3496	yes
Placed	chr1	2671858	GNRS_161	0.3186	yes
Placed	chr1	2672041	GNRS_162	0.0089	yes
Placed	chr1	2672158	GNRS_163	0.3125	no
Placed	chr1	2672479	GNRS_164	0.0595	yes
Placed	chr1	2673778	GNRS_165	0.5046	yes
Placed	chr1	2675201	GNRS_166	0.4874	yes
Placed	chr1	2676566	GNRS_167	0.4385	yes
Placed	chr1	2676807	GNRS_168	0.0378	yes
Placed	chr1	2677924	GNRS_169	0.0449	yes
Placed	chr1	2678152	GNRS_170	0.4307	yes
Placed	chr1	2678418	GNRS_171	0.0446	yes
Placed	chr1	2680433	GNRS_172	0.3682	yes
Placed	chr1	2680991	GNRS_173	0.1692	no
Placed	chr1	2683899	GNRS_174	0.0513	yes
Placed	chr1	2761928	GNRS_175	0.4482	yes
Placed	chr1	2764581	GNRS_176	0.278	yes
Placed	chr1	2767395	GNRS_177	0.5331	yes
Placed	chr1	2767395	GNRS_178	0.0998	yes
Placed	chr1	2767558	GNRS_179	0.0075	no
Placed	chr1	2768928	GNRS_180	0.0217	no
Placed	chr1	2769191	GNRS_181	0.0161	no
Placed	chr1	2769984	GNRS_182	0.0085	no
Placed	chr1	2770857	GNRS_183	0.0085	no
Placed	chr1	2771438	GNRS_184	0.0104	no
Placed	chr1	2771746	GNRS_185	0.021	yes
Placed	chr1	2772808	GNRS_186	0.028	no
Placed	chr1	2773487	GNRS_187	0.0226	no
Placed	chr1	2773489	GNRS_188	0.0198	no
Placed	chr1	2774049	GNRS_189	0.0472	no
Placed	chr1	2774419	GNRS_190	0.0236	no
Placed	chr1	2820252	GNRS_191	0.0993	no
Placed	chr1	2849349	GNRS_192	0.2022	yes
Placed	chr1	2849407	GNRS_193	0.013	yes
Placed	chr1	2849464	GNRS_194	0.7199	yes
Placed	chr1	2859559	GNRS_195	0.9917	yes
Placed	chr1	2976840	GNRS_196	0.4554	yes
Placed	chr1	2976848	GNRS_197	0.2929	yes
Placed	chr1	2977204	GNRS_198	0.2463	yes
Placed	chr1	2977593	GNRS_199	0.0028	no
Placed	chr1	2997724	GNRS_200	0.0178	no
Placed	chr1	3016491	GNRS_201	0.2257	yes
Placed	chr1	3016686	GNRS_202	0.9664	yes
Placed	chr1	3026038	GNRS_203	0.9981	yes
Placed	chr1	3095323	GNRS_204	0.0056	no
Placed	chr1	3162861	GNRS_205	0.1044	yes
Placed	chr1	3162861	GNRS_206	0.235	yes
Placed	chr1	3162887	GNRS_207	0.0074	no
Placed	chr1	3162926	GNRS_208	0.278	yes
Placed	chr1	3163361	GNRS_209	0.0136	yes
Placed	chr1	3165452	GNRS_210	0.0019	no
Placed	chr1	3165456	GNRS_211	0.302	no
Placed	chr1	3165945	GNRS_212	0.0674	yes
Placed	chr1	3167784	GNRS_213	0.0334	yes
Placed	chr1	3168196	GNRS_214	0.3559	yes
Placed	chr1	3180871	GNRS_215	0.0485	no
Placed	chr1	3180951	GNRS_216	0.0242	no
Placed	chr1	3181303	GNRS_217	0.1175	yes
Placed	chr1	3181476	GNRS_218	0.1558	yes
Placed	chr1	3181552	GNRS_219	0.2097	no
Placed	chr1	3181869	GNRS_220	0.0084	no
Placed	chr1	3212695	GNRS_221	0.1966	no
Placed	chr1	3215369	GNRS_222	0.4199	no
Placed	chr1	3351524	GNRS_223	0.9991	yes
Placed	chr1	3455074	GNRS_224	0.0121	no
Placed	chr1	3477303	GNRS_225	0.999	yes
Placed	chr1	3502017	GNRS_226	1	yes
Placed	chr1	3578904	GNRS_227	0.2807	no
Placed	chr1	3583270	GNRS_228	0.1717	yes
Placed	chr1	3583340	GNRS_229	0.4701	yes
Placed	chr1	3583762	GNRS_230	0.3214	yes
Placed	chr1	3583762	GNRS_231	0.4609	yes
Placed	chr1	3583920	GNRS_232	0.2594	no
Placed	chr1	3587882	GNRS_233	0.4461	no
Placed	chr1	3588551	GNRS_234	0.2376	no
Placed	chr1	3590859	GNRS_235	0.067	no
Placed	chr1	3693817	GNRS_236	0.4089	yes
Placed	chr1	3694242	GNRS_237	0.0325	yes
Placed	chr1	3694856	GNRS_238	0.5501	yes
Placed	chr1	3706511	GNRS_239	0.0903	no
Placed	chr1	3706514	GNRS_240	0.0367	no
Placed	chr1	3706689	GNRS_241	0.0102	no
Placed	chr1	3787548	GNRS_242	0.0009	no
Placed	chr1	3868664	GNRS_243	0.9814	yes
Placed	chr1	3920208	GNRS_244	0.0046	no
Placed	chr1	3920416	GNRS_245	0.0111	no
Placed	chr1	3997281	GNRS_246	0.0093	no
Placed	chr1	3999757	GNRS_247	0.44	no
Placed	chr1	4016954	GNRS_248	0.6477	no
Placed	chr1	4031384	GNRS_249	0.0009	no
Placed	chr1	4066319	GNRS_250	0.0392	yes
Placed	chr1	4077264	GNRS_251	0.3617	no
Placed	chr1	4077507	GNRS_252	0.2505	yes
Placed	chr1	4077728	GNRS_253	0.04	yes
Placed	chr1	4078064	GNRS_254	0.6763	yes
Placed	chr1	4078477	GNRS_255	0.8609	yes
Placed	chr1	4078864	GNRS_256	0.0572	no
Placed	chr1	4136723	GNRS_257	0.9991	yes
Placed	chr1	4144628	GNRS_258	0.9991	yes
Placed	chr1	4162720	GNRS_259	0.9991	yes
Placed	chr1	4228390	GNRS_260	0.0409	no
Placed	chr1	4331696	GNRS_261	0.0112	no
Placed	chr1	4331966	GNRS_262	0.3144	yes
Placed	chr1	4332361	GNRS_263	0.0844	no
Placed	chr1	4332493	GNRS_264	0.0019	no
Placed	chr1	4332875	GNRS_265	0.016	yes
Placed	chr1	4333057	GNRS_266	0.0094	yes
Placed	chr1	4333570	GNRS_267	0.2944	no
Placed	chr1	4336501	GNRS_268	1	yes
Placed	chr1	4471982	GNRS_269	0.0037	no
Placed	chr1	4632574	GNRS_270	0.5167	yes
Placed	chr1	4632969	GNRS_271	0.1208	yes
Placed	chr1	4633432	GNRS_272	0.2373	yes
Placed	chr1	4740369	GNRS_273	0.9991	no
Placed	chr1	5029974	GNRS_274	0.0009	no
Placed	chr1	5047311	GNRS_275	0.0056	no
Placed	chr1	5112346	GNRS_276	0.0167	no
Placed	chr1	5112425	GNRS_277	0.7993	yes
Placed	chr1	5112474	GNRS_278	0.1639	yes
Placed	chr1	5115899	GNRS_279	0.0037	yes
Placed	chr1	5160273	GNRS_280	0.0009	yes
Placed	chr1	5160273	GNRS_281	0.4861	yes
Placed	chr1	5160300	GNRS_282	0.0019	yes
Placed	chr1	5160308	GNRS_283	0.5074	yes
Placed	chr1	5334432	GNRS_284	0.2931	no
Placed	chr1	5334778	GNRS_285	0.4545	no
Placed	chr1	5668942	GNRS_286	0.4746	yes
Placed	chr1	5713610	GNRS_287	0.0446	no
Placed	chr1	5802854	GNRS_288	1	yes
Placed	chr1	5817184	GNRS_289	0.3423	yes
Placed	chr1	5817271	GNRS_290	0.4832	yes
Placed	chr1	5829844	GNRS_291	0.9991	yes
Placed	chr1	5832302	GNRS_292	1	yes
Placed	chr1	5874228	GNRS_293	0.0343	yes
Placed	chr1	5977904	GNRS_294	0.9944	yes
Placed	chr1	6004981	GNRS_295	0.0794	yes
Placed	chr1	6005060	GNRS_296	0.6283	yes
Placed	chr1	6005143	GNRS_297	0.2192	no
Placed	chr1	6005320	GNRS_298	0.0952	no
Placed	chr1	6006037	GNRS_299	0.331	yes
Placed	chr1	6006232	GNRS_300	0.1129	no
Placed	chr1	6006694	GNRS_301	0.0185	no
Placed	chr1	6006705	GNRS_302	0.0386	no
Placed	chr1	6303463	GNRS_303	0.0009	no
Placed	chr1	6429311	GNRS_304	0.0019	yes
Placed	chr1	6441268	GNRS_305	0.0257	no
Placed	chr1	6491091	GNRS_306	0.0344	no
Placed	chr1	6698208	GNRS_307	0.0019	no
Placed	chr1	6742557	GNRS_308	1	yes
Placed	chr1	6754743	GNRS_309	0.0278	yes
Placed	chr1	6789197	GNRS_310	0.0019	no
Placed	chr1	6868107	GNRS_311	0.0111	no
Placed	chr1	6937556	GNRS_312	0.9981	yes
Placed	chr1	6940912	GNRS_313	0.9972	yes
Placed	chr1	6984090	GNRS_314	1	yes
Placed	chr1	7060498	GNRS_315	0.0028	no
Placed	chr1	7115488	GNRS_316	0.3318	yes
Placed	chr1	7181975	GNRS_317	0.0074	no
Placed	chr1	7234030	GNRS_318	0.0019	no
Placed	chr1	7426179	GNRS_319	0.0037	no
Placed	chr1	7520219	GNRS_320	0.9991	yes
Placed	chr1	7548659	GNRS_321	0.0288	no
Placed	chr1	7574105	GNRS_322	0.0761	no
Placed	chr1	7594109	GNRS_323	0.0037	no
Placed	chr1	7803441	GNRS_324	0.0485	no
Placed	chr1	7862977	GNRS_325	0.0613	no
Placed	chr1	7863127	GNRS_326	0.439	no
Placed	chr1	7903220	GNRS_327	0.096	no
Placed	chr1	7976466	GNRS_328	0.0028	no
Placed	chr1	7996388	GNRS_329	0.0261	no
Placed	chr1	8027004	GNRS_330	0.6605	yes
Placed	chr1	8119825	GNRS_331	0.0037	no
Placed	chr1	8216986	GNRS_332	0.1859	no
Placed	chr1	8276902	GNRS_333	0.9861	yes
Placed	chr1	8322307	GNRS_334	0.9935	yes
Placed	chr1	8331325	GNRS_335	0.7082	yes
Placed	chr1	8344892	GNRS_336	0.9991	yes
Placed	chr1	8386567	GNRS_337	0.7885	no
Placed	chr1	8411334	GNRS_338	0.0009	no
Placed	chr1	8441750	GNRS_339	0.0046	no
Placed	chr1	8441930	GNRS_340	0.0937	no
Placed	chr1	8489864	GNRS_341	0.0382	no
Placed	chr1	8501174	GNRS_342	0.0093	no
Placed	chr1	8502106	GNRS_343	0.0697	no
Placed	chr1	8502134	GNRS_344	0.7811	no
Placed	chr1	8502472	GNRS_345	0.0083	no
Placed	chr1	8617383	GNRS_346	0.0074	no
Placed	chr1	8655036	GNRS_347	0.4388	no
Placed	chr1	8862581	GNRS_348	0.0056	no
Placed	chr1	8869228	GNRS_349	0.0056	no
Placed	chr1	8912172	GNRS_350	0.1809	no
Placed	chr1	9061000	GNRS_351	0.0195	no
Placed	chr1	9061386	GNRS_352	0.4972	yes
Placed	chr1	9077744	GNRS_353	0.3776	yes
Placed	chr1	9093779	GNRS_354	0.0056	no
Placed	chr1	9116186	GNRS_355	0.9907	no
Placed	chr1	9170376	GNRS_356	0.0009	no
Placed	chr1	9170376	GNRS_357	0.6642	no
Placed	chr1	9282514	GNRS_358	0.9972	yes
Placed	chr1	9411293	GNRS_359	1	yes
Placed	chr1	9512036	GNRS_360	0.0093	no
Placed	chr1	9512309	GNRS_361	0.116	no
Placed	chr1	9562193	GNRS_362	0.0084	no
Placed	chr1	9562347	GNRS_363	0.0065	no
Placed	chr1	9576747	GNRS_364	0.0056	no
Placed	chr1	9768152	GNRS_365	0.0028	no
Placed	chr1	9810162	GNRS_366	0.8399	no
Placed	chr1	10059230	GNRS_367	0.0037	no
Placed	chr1	10187761	GNRS_368	0.9671	no
Placed	chr1	10194201	GNRS_369	0.0094	no
Placed	chr1	10235526	GNRS_370	0.0037	no
Placed	chr1	10465992	GNRS_371	0.0037	no
Placed	chr1	10568734	GNRS_372	0.0028	no
Placed	chr1	10744666	GNRS_373	0.5056	yes
Placed	chr1	10783360	GNRS_374	0.0065	no
Placed	chr1	10817943	GNRS_375	0.368	no
Placed	chr1	10822394	GNRS_376	0.0037	no
Placed	chr1	10971075	GNRS_377	1	yes
Placed	chr1	11041736	GNRS_378	0.0587	yes
Placed	chr1	11041736	GNRS_379	0.9385	yes
Placed	chr1	11098804	GNRS_380	0.0037	no
Placed	chr1	11152429	GNRS_381	0.0028	no
Placed	chr1	11239516	GNRS_382	0.0046	no
Placed	chr1	11310565	GNRS_383	0.0706	no
Placed	chr1	11338164	GNRS_384	0.2146	no
Placed	chr1	11373881	GNRS_385	0.834	yes
Placed	chr1	11373881	GNRS_386	0.1475	yes
Placed	chr1	11374059	GNRS_387	0.0199	no
Placed	chr1	11440098	GNRS_388	0.0334	no
Placed	chr1	11522882	GNRS_389	0.844	yes
Placed	chr1	11595735	GNRS_390	0.0037	no
Placed	chr1	11770148	GNRS_391	0.0046	no
Placed	chr1	11770151	GNRS_392	0.0863	no
Placed	chr1	11860493	GNRS_393	0.0056	no
Placed	chr1	12006215	GNRS_394	0.0353	no
Placed	chr1	12042689	GNRS_395	0.4768	no
Placed	chr1	12415597	GNRS_396	0.014	yes
Placed	chr1	12565675	GNRS_397	0.2857	no
Placed	chr1	12677258	GNRS_398	0.0111	no
Placed	chr1	12677550	GNRS_399	0.128	no
Placed	chr1	12846148	GNRS_400	0.034	no
Placed	chr1	12881888	GNRS_401	0.1257	no
Placed	chr1	12936312	GNRS_402	0.0057	yes
Placed	chr1	13227571	GNRS_403	0.0028	no
Placed	chr1	13310592	GNRS_404	0.0009	no
Placed	chr1	13328788	GNRS_405	0.0304	no
Placed	chr1	13361096	GNRS_406	0.197	no
Placed	chr1	13383446	GNRS_407	0.0019	no
Placed	chr1	13386805	GNRS_408	0.0009	no
Placed	chr1	13386821	GNRS_409	0.0037	no
Placed	chr1	13392427	GNRS_410	0.0056	no
Placed	chr1	13447533	GNRS_411	0.0019	no
Placed	chr1	13470159	GNRS_412	1	no
Placed	chr1	13588980	GNRS_413	0.066	no
Placed	chr1	13613524	GNRS_414	0.0028	no
Placed	chr1	13662777	GNRS_415	0.0028	yes
Placed	chr1	13910818	GNRS_416	0.0019	no
Placed	chr1	14492680	GNRS_417	0.4029	no
Placed	chr1	14492710	GNRS_418	0.8757	yes
Placed	chr1	14514462	GNRS_419	0.6336	yes
Placed	chr1	14652506	GNRS_420	1	yes
Placed	chr1	14933567	GNRS_421	0.0028	no
Placed	chr1	15180220	GNRS_422	0.0037	no
Placed	chr1	15221179	GNRS_423	0.0028	no
Placed	chr1	15225218	GNRS_424	1	yes
Placed	chr1	15314646	GNRS_425	0.9842	yes
Placed	chr1	15373355	GNRS_426	0.0205	no
Placed	chr1	15388345	GNRS_427	0.9703	no
Placed	chr1	15463232	GNRS_428	0.0009	no
Placed	chr1	15466426	GNRS_429	0.0028	no
Placed	chr1	15483800	GNRS_430	0.0047	no
Placed	chr1	15487714	GNRS_431	0.0009	no
Placed	chr1	15488493	GNRS_432	0.0065	no
Placed	chr1	16024432	GNRS_433	0.0028	no
Placed	chr1	16061587	GNRS_434	0.0019	no
Placed	chr1	16476504	GNRS_435	0.0065	yes
Placed	chr1	16537355	GNRS_436	0.0705	no
Placed	chr1	16630030	GNRS_437	0.0019	no
Placed	chr1	16733032	GNRS_438	0.0023	no
Placed	chr1	16868224	GNRS_439	0.0009	no
Placed	chr1	16868224	GNRS_440	0.0047	yes
Placed	chr1	16913320	GNRS_441	0.0009	no
Placed	chr1	16935342	GNRS_442	0.0009	no
Placed	chr1	16942332	GNRS_443	0.0009	yes
Placed	chr1	16943372	GNRS_444	0.0037	no
Placed	chr1	17045611	GNRS_445	0.0019	no
Placed	chr1	17114628	GNRS_446	0.0167	no
Placed	chr1	17166218	GNRS_447	0.9954	yes
Placed	chr1	17352040	GNRS_448	0.1483	no
Placed	chr1	17661885	GNRS_449	0.0009	no
Placed	chr1	17689481	GNRS_450	0.9944	yes
Placed	chr1	17689525	GNRS_451	0.0471	yes
Placed	chr1	17731824	GNRS_452	0.0538	no
Placed	chr1	17754332	GNRS_453	0.0019	no
Placed	chr1	17814510	GNRS_454	0.0716	yes
Placed	chr1	17859665	GNRS_455	0.9675	yes
Placed	chr1	17944606	GNRS_456	0.013	no
Placed	chr1	18049836	GNRS_457	0.0099	no
Placed	chr1	18049836	GNRS_458	0.9777	yes
Placed	chr1	18925853	GNRS_459	0.9944	no
Placed	chr1	19060304	GNRS_460	0.3067	no
Placed	chr1	19061417	GNRS_461	1	yes
Placed	chr1	19084881	GNRS_462	0.0028	yes
Placed	chr1	19114246	GNRS_463	0.0009	no
Placed	chr1	19118592	GNRS_464	0.0019	no
Placed	chr1	19159895	GNRS_465	0.0696	no
Placed	chr1	19286604	GNRS_466	0.0019	no
Placed	chr1	19491045	GNRS_467	0.0028	no
Placed	chr1	19543493	GNRS_468	0.0037	yes
Placed	chr1	19571782	GNRS_469	0.0056	no
Placed	chr1	19769885	GNRS_470	0.0306	no
Placed	chr1	19930589	GNRS_471	0.0464	no
Placed	chr1	19932931	GNRS_472	1	yes
Placed	chr1	19997584	GNRS_473	0.0148	no
Placed	chr1	20248751	GNRS_474	0.003	no
Placed	chr1	20382468	GNRS_475	0.0074	yes
Placed	chr1	20382468	GNRS_476	0.9926	yes
Placed	chr1	20463539	GNRS_477	0.9991	yes
Placed	chr1	20518689	GNRS_478	0.0009	no
Placed	chr1	20545837	GNRS_479	0.0046	no
Placed	chr1	20588420	GNRS_480	0.0037	no
Placed	chr1	20618244	GNRS_481	0.2477	no
Placed	chr1	20623746	GNRS_482	1	yes
Placed	chr1	20712782	GNRS_483	0.5634	yes
Placed	chr1	21092305	GNRS_484	0.0046	no
Placed	chr1	21165949	GNRS_485	0.0037	no
Placed	chr1	21166095	GNRS_486	0.2612	no
Placed	chr1	21179850	GNRS_487	0.68	yes
Placed	chr1	21228276	GNRS_488	0.0019	no
Placed	chr1	21250851	GNRS_489	0.0009	no
Placed	chr1	21387023	GNRS_490	0.0819	no
Placed	chr1	21424735	GNRS_491	0.1707	no
Placed	chr1	21527015	GNRS_492	0.0102	no
Placed	chr1	22000808	GNRS_493	0.0038	no
Placed	chr1	22001027	GNRS_494	0.0028	no
Placed	chr1	22006364	GNRS_495	0.0009	no
Placed	chr1	22007847	GNRS_496	0.0009	yes
Placed	chr1	22317792	GNRS_497	0.0019	no
Placed	chr1	22431253	GNRS_498	0.1085	no
Placed	chr1	22476382	GNRS_499	0.0009	no
Placed	chr1	22575415	GNRS_500	0.0232	no
Placed	chr1	22579184	GNRS_501	0.0056	yes
Placed	chr1	22599624	GNRS_502	0.143	no
Placed	chr1	22599868	GNRS_503	0.0717	no
Placed	chr1	22600150	GNRS_504	0.0084	no
Placed	chr1	22600263	GNRS_505	0.0372	no
Placed	chr1	22754856	GNRS_506	0.9991	yes
Placed	chr1	22904977	GNRS_507	0.0009	yes
Placed	chr1	22950447	GNRS_508	0.9981	yes
Placed	chr1	23392445	GNRS_509	0.9926	yes
Placed	chr1	23621455	GNRS_510	0.0009	no
Placed	chr1	23654637	GNRS_511	0.0529	no
Placed	chr1	23884345	GNRS_512	0.3287	yes
Placed	chr1	23899941	GNRS_513	0.9536	no
Placed	chr1	24002280	GNRS_514	0.0074	no
Placed	chr1	24011000	GNRS_515	0.8442	no
Placed	chr1	24211870	GNRS_516	0.3358	no
Placed	chr1	24212037	GNRS_517	0.8627	yes
Placed	chr1	24256936	GNRS_518	0.0009	no
Placed	chr1	24345195	GNRS_519	0.6317	no
Placed	chr1	24478147	GNRS_520	0.0927	no
Placed	chr1	24531103	GNRS_521	0.0186	no
Placed	chr1	24614774	GNRS_522	0.2152	no
Placed	chr1	24628841	GNRS_523	0.0037	no
Placed	chr1	24634805	GNRS_524	0.027	no
Placed	chr1	24700875	GNRS_525	0.0046	yes
Placed	chr1	24730341	GNRS_526	0.9767	yes
Placed	chr1	25002144	GNRS_527	0.4731	yes
Placed	chr1	25044976	GNRS_528	0.8302	no
Placed	chr1	25054265	GNRS_529	0.8396	yes
Placed	chr1	25054265	GNRS_530	0.0709	no
Placed	chr1	25054476	GNRS_531	0.0542	no
Placed	chr1	25236786	GNRS_532	0.0046	no
Placed	chr1	25301271	GNRS_533	0.0048	yes
Placed	chr1	25322566	GNRS_534	0.019	yes
Placed	chr1	25508472	GNRS_535	0.0084	no
Placed	chr1	25511170	GNRS_536	0.0037	no
Placed	chr1	25529499	GNRS_537	1	yes
Placed	chr1	25589304	GNRS_538	0.0233	no
Placed	chr1	25724513	GNRS_539	0.0046	no
Placed	chr1	25902094	GNRS_540	0.0232	no
Placed	chr1	26184520	GNRS_541	0.0328	no
Placed	chr1	26399819	GNRS_542	0.9963	yes
Placed	chr1	26818799	GNRS_543	0.0408	no
Placed	chr1	26820162	GNRS_544	0.0111	no
Placed	chr1	26862659	GNRS_545	0.0056	no
Placed	chr1	26904035	GNRS_546	0.0529	no
Placed	chr1	26989966	GNRS_547	0.0009	no
Placed	chr1	27030486	GNRS_548	1	yes
Placed	chr1	27086495	GNRS_549	0.9991	yes
Placed	chr1	27107220	GNRS_550	0.9786	yes
Placed	chr1	27164384	GNRS_551	0.0019	no
Placed	chr1	27652922	GNRS_552	0.0656	no
Placed	chr1	27916152	GNRS_553	0.0046	no
Placed	chr1	27916935	GNRS_554	0.0243	no
Placed	chr1	27916997	GNRS_555	0.0307	no
Placed	chr1	27921679	GNRS_556	0.013	no
Placed	chr1	28055471	GNRS_557	0.0019	no
Placed	chr1	28171371	GNRS_558	0.0028	no
Placed	chr1	28224839	GNRS_559	0.0009	no
Placed	chr1	28253227	GNRS_560	0.0009	no
Placed	chr1	28349829	GNRS_561	0.0056	no
Placed	chr1	28391140	GNRS_562	0.1605	no
Placed	chr1	28395818	GNRS_563	0.1577	no
Placed	chr1	28409985	GNRS_564	0.0047	no
Placed	chr1	28419029	GNRS_565	0.1558	no
Placed	chr1	28439232	GNRS_566	0.0139	no
Placed	chr1	28571786	GNRS_567	0.115	no
Placed	chr1	28972601	GNRS_568	0.0009	no
Placed	chr1	28994949	GNRS_569	0.7681	no
Placed	chr1	29046878	GNRS_570	0.0065	no
Placed	chr1	29055652	GNRS_571	0.4202	no
Placed	chr1	29100313	GNRS_572	0.4351	no
Placed	chr1	29362251	GNRS_573	0.0248	no
Placed	chr1	29526609	GNRS_574	0.0019	no
Placed	chr1	29535895	GNRS_575	0.0074	no
Placed	chr1	29552233	GNRS_576	0.289	yes
Placed	chr1	29552233	GNRS_577	0.0034	no
Placed	chr1	29552233	GNRS_578	0.0136	yes
Placed	chr1	29553867	GNRS_579	0.3027	no
Placed	chr1	29723851	GNRS_580	0.0306	no
Placed	chr1	29723864	GNRS_581	0.9712	yes
Placed	chr1	29724058	GNRS_582	0.0375	no
Placed	chr1	29727491	GNRS_583	0.0467	no
Placed	chr1	29727688	GNRS_584	0.2612	no
Placed	chr1	29727934	GNRS_585	0.0789	no
Placed	chr1	29771311	GNRS_586	0.7811	yes
Placed	chr1	29771685	GNRS_587	0.3724	yes
Placed	chr1	29794630	GNRS_588	0.013	no
Placed	chr1	29873200	GNRS_589	0.2718	no
Placed	chr1	29879700	GNRS_590	0.0293	no
Placed	chr1	30096601	GNRS_591	1	no
Placed	chr1	30248955	GNRS_592	0.0148	no
Placed	chr1	30344878	GNRS_593	0.0019	no
Placed	chr1	30438491	GNRS_594	0.1069	no
Placed	chr1	30440603	GNRS_595	0.8494	no
Placed	chr1	30488830	GNRS_596	0.987	yes
Placed	chr1	30617660	GNRS_597	0.039	no
Placed	chr1	30651365	GNRS_598	0.0717	no
Placed	chr1	30651759	GNRS_599	0.619	yes
Placed	chr1	30651963	GNRS_600	0.1972	no
Placed	chr1	30655648	GNRS_601	0.9861	no
Placed	chr1	30671840	GNRS_602	0.0019	no
Placed	chr1	30732368	GNRS_603	0.9826	yes
Placed	chr1	30744298	GNRS_604	0.0019	no
Placed	chr1	30797532	GNRS_605	0.013	yes
Placed	chr1	30925867	GNRS_606	0.0028	no
Placed	chr1	31279049	GNRS_607	0.0037	no
Placed	chr1	31290179	GNRS_608	0.0028	no
Placed	chr1	31352230	GNRS_609	0.0009	no
Placed	chr1	31431803	GNRS_610	0.124	no
Placed	chr1	31432029	GNRS_611	0.5019	yes
Placed	chr1	31432101	GNRS_612	0.7622	yes
Placed	chr1	31451310	GNRS_613	0.0019	no
Placed	chr1	31495080	GNRS_614	0.9852	yes
Placed	chr1	31553435	GNRS_615	0.0009	no
Placed	chr1	31807407	GNRS_616	0.9748	yes
Placed	chr1	31891940	GNRS_617	0.0046	no
Placed	chr1	31922585	GNRS_618	0.0065	no
Placed	chr1	32266744	GNRS_619	0.1002	no
Placed	chr1	32502389	GNRS_620	0.0019	no
Placed	chr1	32539740	GNRS_621	1	yes
Placed	chr1	32581182	GNRS_622	0.9991	yes
Placed	chr1	32642767	GNRS_623	0.0028	no
Placed	chr1	32642777	GNRS_624	0.9991	yes
Placed	chr1	32867502	GNRS_625	0.0009	no
Placed	chr1	33018761	GNRS_626	0.0009	no
Placed	chr1	33052393	GNRS_627	0.0353	no
Placed	chr1	33059272	GNRS_628	0.0928	no
Placed	chr1	33510179	GNRS_629	0.0677	no
Placed	chr1	33777230	GNRS_630	0.0009	no
Placed	chr1	33814477	GNRS_631	0.0019	no
Placed	chr1	33864929	GNRS_632	0.9917	no
Placed	chr1	34095292	GNRS_633	0.1262	no
Placed	chr1	34096107	GNRS_634	0.0112	no
Placed	chr1	34170730	GNRS_635	0.0065	no
Placed	chr1	34219840	GNRS_636	0.0288	no
Placed	chr1	34539052	GNRS_637	0.0009	no
Placed	chr1	34541466	GNRS_638	0.961	yes
Placed	chr1	34568729	GNRS_639	0.0037	no
Placed	chr1	34570276	GNRS_640	0.0093	no
Placed	chr1	34777677	GNRS_641	0.0705	no
Placed	chr1	34998624	GNRS_642	0.0009	no
Placed	chr1	35132837	GNRS_643	0.0102	no
Placed	chr1	35147407	GNRS_644	0.0028	yes
Placed	chr1	35157050	GNRS_645	0.4332	no
Placed	chr1	35232543	GNRS_646	0.0028	no
Placed	chr1	35260555	GNRS_647	0.4202	no
Placed	chr1	35382299	GNRS_648	0.0009	no
Placed	chr1	35847968	GNRS_649	0.0046	no
Placed	chr1	35862690	GNRS_650	0.0009	no
Placed	chr1	35937033	GNRS_651	0.0102	no
Placed	chr1	35975879	GNRS_652	0.0028	no
Placed	chr1	36009078	GNRS_653	0.619	no
Placed	chr1	36009224	GNRS_654	0.0009	no
Placed	chr1	36133035	GNRS_655	0.0111	no
Placed	chr1	36201589	GNRS_656	0.0019	no
Placed	chr1	36210726	GNRS_657	0.9879	no
Placed	chr1	36580606	GNRS_658	0.0009	no
Placed	chr1	36688703	GNRS_659	0.3901	no
Placed	chr1	36688861	GNRS_660	0.3203	no
Placed	chr1	36731356	GNRS_661	0.0046	yes
Placed	chr1	36746065	GNRS_662	0.0158	yes
Placed	chr1	36750194	GNRS_663	0.3868	no
Placed	chr1	36793822	GNRS_664	1	yes
Placed	chr1	36840193	GNRS_665	0.0019	no
Placed	chr1	36866758	GNRS_666	0.0065	no
Placed	chr1	36957454	GNRS_667	0.7416	yes
Placed	chr1	37230061	GNRS_668	0.0019	no
Placed	chr1	37429726	GNRS_669	0.0158	no
Placed	chr1	37440443	GNRS_670	0.0056	no
Placed	chr1	37446180	GNRS_671	0.9991	yes
Placed	chr1	37775710	GNRS_672	0.0158	no
Placed	chr1	37775710	GNRS_673	0.776	no
Placed	chr1	37884016	GNRS_674	0.0009	no
Placed	chr1	37909739	GNRS_675	0.0065	no
Placed	chr1	37959815	GNRS_676	0.0019	yes
Placed	chr1	37966047	GNRS_677	0.0074	yes
Placed	chr1	37967099	GNRS_678	0.9898	yes
Placed	chr1	37982033	GNRS_679	0.0102	no
Placed	chr1	38145917	GNRS_680	0.0019	no
Placed	chr1	38619036	GNRS_681	0.0086	no
Placed	chr1	38870012	GNRS_682	0.026	yes
Placed	chr1	38946047	GNRS_683	0.0019	no
Placed	chr1	39044566	GNRS_684	0.9944	no
Placed	chr1	39211990	GNRS_685	0.1623	no
Placed	chr1	39216750	GNRS_686	0.0009	no
Placed	chr1	39234633	GNRS_687	0.8126	yes
Placed	chr1	39281485	GNRS_688	0.013	no
Placed	chr1	39504990	GNRS_689	0.4341	no
Placed	chr1	39578751	GNRS_690	0.0009	no
Placed	chr1	39605194	GNRS_691	0.0028	no
Placed	chr1	39664492	GNRS_692	0.3164	no
Placed	chr1	39664492	GNRS_693	0.6831	no
Placed	chr1	39838426	GNRS_694	0.0019	no
Placed	chr1	39888757	GNRS_695	0.0288	no
Placed	chr1	39924912	GNRS_696	0.0009	no
Placed	chr1	39971618	GNRS_697	0.0009	no
Placed	chr1	40059014	GNRS_698	0.2124	no
Placed	chr1	40367632	GNRS_699	0.0121	no
Placed	chr1	40458414	GNRS_700	0.0019	no
Placed	chr1	40458539	GNRS_701	0.0028	no
Placed	chr1	40578456	GNRS_702	0.0417	no
Placed	chr1	40663924	GNRS_703	0.0111	no
Placed	chr1	40854847	GNRS_704	0.0028	no
Placed	chr1	41382209	GNRS_705	1	no
Placed	chr1	41425249	GNRS_706	1	yes
Placed	chr1	41483846	GNRS_707	0.0009	no
Placed	chr1	41527328	GNRS_708	0.0196	no
Placed	chr1	41527660	GNRS_709	0.0358	no
Placed	chr1	41544820	GNRS_710	0.9299	yes
Placed	chr1	41545247	GNRS_711	0.3182	no
Placed	chr1	41777040	GNRS_712	0.0028	yes
Placed	chr1	41924630	GNRS_713	0.0241	no
Placed	chr1	41948736	GNRS_714	0.0139	no
Placed	chr1	42018289	GNRS_715	0.2118	no
Placed	chr1	42104013	GNRS_716	0.0009	no
Placed	chr1	42222007	GNRS_717	0.1438	no
Placed	chr1	42302951	GNRS_718	0.0037	no
Placed	chr1	42452987	GNRS_719	0.0009	no
Placed	chr1	42482568	GNRS_720	0.0093	no
Placed	chr1	42535699	GNRS_721	0.7755	no
Placed	chr1	42715098	GNRS_722	0.0019	no
Placed	chr1	42817598	GNRS_723	0.0037	no
Placed	chr1	42848339	GNRS_724	0.0009	no
Placed	chr1	43086018	GNRS_725	0.0074	no
Placed	chr1	43376720	GNRS_726	0.0037	no
Placed	chr1	43631976	GNRS_727	0.0056	no
Placed	chr1	43743239	GNRS_728	0.211	no
Placed	chr1	43887820	GNRS_729	0.0037	no
Placed	chr1	43904753	GNRS_730	0.0093	no
Placed	chr1	43904863	GNRS_731	0.2373	no
Placed	chr1	43904942	GNRS_732	0.0524	yes
Placed	chr1	43904942	GNRS_733	0.6972	yes
Placed	chr1	43905565	GNRS_734	0.0353	no
Placed	chr1	43905601	GNRS_735	0.0514	no
Placed	chr1	43905980	GNRS_736	0.0288	no
Placed	chr1	43906013	GNRS_737	0.0289	no
Placed	chr1	44206711	GNRS_738	0.0724	no
Placed	chr1	44391681	GNRS_739	0.0056	no
Placed	chr1	44468135	GNRS_740	0.0863	no
Placed	chr1	44699994	GNRS_741	0.0009	no
Placed	chr1	44876573	GNRS_742	0.9991	no
Placed	chr1	45044746	GNRS_743	0.1924	no
Placed	chr1	45155456	GNRS_744	0.0056	no
Placed	chr1	45295505	GNRS_745	0.0065	no
Placed	chr1	45330022	GNRS_746	0.4434	no
Placed	chr1	45484202	GNRS_747	0.0046	yes
Placed	chr1	45497673	GNRS_748	1	no
Placed	chr1	45709995	GNRS_749	0.0009	no
Placed	chr1	45710172	GNRS_750	0.5558	no
Placed	chr1	45735955	GNRS_751	0.0074	no
Placed	chr1	45791455	GNRS_752	0.0019	no
Placed	chr1	45843952	GNRS_753	0.3542	no
Placed	chr1	45867523	GNRS_754	0.0139	no
Placed	chr1	45867643	GNRS_755	0.0139	no
Placed	chr1	46213358	GNRS_756	0.4963	no
Placed	chr1	46241197	GNRS_757	0.058	no
Placed	chr1	46241552	GNRS_758	0.2008	no
Placed	chr1	46241692	GNRS_759	0.0335	no
Placed	chr1	46242098	GNRS_760	0.3265	no
Placed	chr1	46242220	GNRS_761	0.0329	no
Placed	chr1	46242227	GNRS_762	0.3927	no
Placed	chr1	46275838	GNRS_763	0.0074	no
Placed	chr1	46329126	GNRS_764	0.0176	no
Placed	chr1	46337344	GNRS_765	0.2892	no
Placed	chr1	46557889	GNRS_766	0.0028	no
Placed	chr1	46557894	GNRS_767	0.0074	no
Placed	chr1	46658002	GNRS_768	0.0019	no
Placed	chr1	46891044	GNRS_769	0.0009	no
Placed	chr1	47097357	GNRS_770	0.0009	no
Placed	chr1	47099490	GNRS_771	0.0028	no
Placed	chr1	47184420	GNRS_772	0.3261	no
Placed	chr1	47184459	GNRS_773	0.9944	yes
Placed	chr1	47312717	GNRS_774	0.0009	no
Placed	chr1	47743225	GNRS_775	1	yes
Placed	chr1	48154762	GNRS_776	0.0009	no
Placed	chr1	48211599	GNRS_777	0.0019	yes
Placed	chr1	48244744	GNRS_778	0.3506	no
Placed	chr1	48384331	GNRS_779	0.1375	no
Placed	chr1	48456467	GNRS_780	0.0213	no
Placed	chr1	48506847	GNRS_781	0.0176	no
Placed	chr1	48892005	GNRS_782	0.0696	no
Placed	chr1	48991399	GNRS_783	0.0037	no
Placed	chr1	49310708	GNRS_784	0.0009	no
Placed	chr1	49349830	GNRS_785	0.0317	no
Placed	chr1	49381667	GNRS_786	0.0056	no
Placed	chr1	49396297	GNRS_787	0.0195	no
Placed	chr1	49549110	GNRS_788	0.4351	no
Placed	chr1	49565507	GNRS_789	0.0121	no
Placed	chr1	49680005	GNRS_790	0.0009	no
Placed	chr1	49680370	GNRS_791	0.0483	no
Placed	chr1	49854146	GNRS_792	0.0009	no
Placed	chr1	49877631	GNRS_793	0.0037	no
Placed	chr1	49947954	GNRS_794	0.6015	no
Placed	chr1	50217049	GNRS_795	0.077	no
Placed	chr1	50369313	GNRS_796	1	yes
Placed	chr1	50381854	GNRS_797	0.7087	no
Placed	chr1	50446976	GNRS_798	0.1002	no
Placed	chr1	50538207	GNRS_799	0.0121	no
Placed	chr1	50564278	GNRS_800	0.0083	no
Placed	chr1	50592240	GNRS_801	0.0148	no
Placed	chr1	50709964	GNRS_802	0.0037	no
Placed	chr1	50782744	GNRS_803	0.0019	no
Placed	chr1	50845161	GNRS_804	0.0232	no
Placed	chr1	50846769	GNRS_805	0.0037	no
Placed	chr1	51128924	GNRS_806	0.0028	no
Placed	chr1	51509246	GNRS_807	0.0074	no
Placed	chr1	51572907	GNRS_808	0.0009	no
Placed	chr1	51711486	GNRS_809	0.6874	no
Placed	chr1	51852550	GNRS_810	0.9972	yes
Placed	chr1	51906869	GNRS_811	0.9246	no
Placed	chr1	51906869	GNRS_812	0.0665	yes
Placed	chr1	51921774	GNRS_813	0.0037	no
Placed	chr1	51983757	GNRS_814	0.0083	no
Placed	chr1	52389487	GNRS_815	0.0139	no
Placed	chr1	52574490	GNRS_816	0.0009	no
Placed	chr1	52840939	GNRS_817	0.0009	no
Placed	chr1	52869812	GNRS_818	0.0046	no
Placed	chr1	52923161	GNRS_819	0.0121	no
Placed	chr1	52931861	GNRS_820	0.0009	no
Placed	chr1	53123628	GNRS_821	0.0028	no
Placed	chr1	53283498	GNRS_822	0.5334	yes
Placed	chr1	53283551	GNRS_823	0.2556	yes
Placed	chr1	53283749	GNRS_824	0.2826	yes
Placed	chr1	53431159	GNRS_825	0.0009	no
Placed	chr1	53502406	GNRS_826	0.0186	no
Placed	chr1	53525463	GNRS_827	0.4313	no
Placed	chr1	53525463	GNRS_828	0.5687	yes
Placed	chr1	53647599	GNRS_829	0.0019	no
Placed	chr1	53713106	GNRS_830	0.0111	no
Placed	chr1	53713461	GNRS_831	0.9258	yes
Placed	chr1	53866542	GNRS_832	0.0093	no
Placed	chr1	54234611	GNRS_833	0.2992	no
Placed	chr1	54244290	GNRS_834	0.0028	no
Placed	chr1	54452634	GNRS_835	0.0083	no
Placed	chr1	54458793	GNRS_836	0.9861	no
Placed	chr1	54510638	GNRS_837	0.0083	no
Placed	chr1	54510662	GNRS_838	0.2416	no
Placed	chr1	54511003	GNRS_839	0.0046	no
Placed	chr1	54561725	GNRS_840	0.1825	no
Placed	chr1	54561776	GNRS_841	0.1292	no
Placed	chr1	54562018	GNRS_842	0.0139	no
Placed	chr1	54698798	GNRS_843	0.1605	no
Placed	chr1	54699094	GNRS_844	0.013	no
Placed	chr1	54914626	GNRS_845	0.0028	yes
Placed	chr1	55003042	GNRS_846	0.9991	yes
Placed	chr1	55026755	GNRS_847	0.0056	no
Placed	chr1	55026887	GNRS_848	0.0037	no
Placed	chr1	55027959	GNRS_849	0.0056	yes
Placed	chr1	55029108	GNRS_850	0.0056	yes
Placed	chr1	55385702	GNRS_851	0.9397	no
Placed	chr1	55385713	GNRS_852	0.0019	no
Placed	chr1	55440169	GNRS_853	0.0009	no
Placed	chr1	55607144	GNRS_854	0.0019	no
Placed	chr1	55662706	GNRS_855	0.4442	yes
Placed	chr1	55665633	GNRS_856	0.5049	yes
Placed	chr1	55666336	GNRS_857	0.5889	yes
Placed	chr1	55666939	GNRS_858	0.3824	no
Placed	chr1	55762577	GNRS_859	0.0028	no
Placed	chr1	55802976	GNRS_860	0.0594	no
Placed	chr1	55939713	GNRS_861	0.3312	no
Placed	chr1	55971644	GNRS_862	0.4069	no
Placed	chr1	55973960	GNRS_863	0.0019	no
Placed	chr1	56070135	GNRS_864	0.0037	no
Placed	chr1	56413381	GNRS_865	0.0028	no
Placed	chr1	56413381	GNRS_866	0.1859	no
Placed	chr1	56530354	GNRS_867	0.1338	no
Placed	chr1	56530675	GNRS_868	0.1552	no
Placed	chr1	56635273	GNRS_869	0.0886	yes
Placed	chr1	56635273	GNRS_870	0.0037	no
Placed	chr1	56798717	GNRS_871	0.0019	yes
Placed	chr1	56855418	GNRS_872	0.0009	no
Placed	chr1	56885394	GNRS_873	0.1259	yes
Placed	chr1	56929083	GNRS_874	0.5148	yes
Placed	chr1	57126134	GNRS_875	0.0028	no
Placed	chr1	57367043	GNRS_876	0.0104	no
Placed	chr1	57367058	GNRS_877	0.0046	no
Placed	chr1	57367074	GNRS_878	0.0037	no
Placed	chr1	57527031	GNRS_879	0.0009	no
Placed	chr1	57571105	GNRS_880	0.0019	no
Placed	chr1	57606185	GNRS_881	0.4413	no
Placed	chr1	57705256	GNRS_882	0.0009	no
Placed	chr1	57765006	GNRS_883	0.0019	no
Placed	chr1	57984175	GNRS_884	0.0974	no
Placed	chr1	58114594	GNRS_885	0.0037	no
Placed	chr1	58203383	GNRS_886	0.0028	no
Placed	chr1	58210459	GNRS_887	0.0074	no
Placed	chr1	58272334	GNRS_888	0.1106	no
Placed	chr1	58276544	GNRS_889	0.0009	yes
Placed	chr1	58278239	GNRS_890	0.7313	no
Placed	chr1	58374424	GNRS_891	0.0056	no
Placed	chr1	58376187	GNRS_892	0.237	no
Placed	chr1	58518241	GNRS_893	0.0195	no
Placed	chr1	58729589	GNRS_894	0.9954	yes
Placed	chr1	58739632	GNRS_895	0.0863	no
Placed	chr1	58742589	GNRS_896	0.0046	no
Placed	chr1	58890626	GNRS_897	0.0037	no
Placed	chr1	59125793	GNRS_898	0.1067	no
Placed	chr1	59151087	GNRS_899	0.0019	no
Placed	chr1	59268233	GNRS_900	0.0009	no
Placed	chr1	59405971	GNRS_901	0.0009	no
Placed	chr1	59406190	GNRS_902	0.3497	no
Placed	chr1	59415215	GNRS_903	0.0195	no
Placed	chr1	59535504	GNRS_904	0.0028	no
Placed	chr1	59647155	GNRS_905	0.1126	no
Placed	chr1	59998414	GNRS_906	0.2709	no
Placed	chr1	60004924	GNRS_907	0.2022	no
Placed	chr1	60085806	GNRS_908	0.2694	yes
Placed	chr1	60085839	GNRS_909	0.769	no
Placed	chr1	60121856	GNRS_910	0.0037	no
Placed	chr1	60221863	GNRS_911	0.0028	no
Placed	chr1	60459881	GNRS_912	0.0074	no
Placed	chr1	60490977	GNRS_913	0.0102	no
Placed	chr1	60640822	GNRS_914	0.0019	no
Placed	chr1	60678907	GNRS_915	0.0464	no
Placed	chr1	60711936	GNRS_916	0.0009	no
Placed	chr1	60920106	GNRS_917	0.0037	no
Placed	chr1	61718176	GNRS_918	0.0083	no
Placed	chr1	62108130	GNRS_919	0.0065	no
Placed	chr1	62108326	GNRS_920	0.0456	no
Placed	chr1	62137533	GNRS_921	0.04	no
Placed	chr1	62137620	GNRS_922	0.975	yes
Placed	chr1	62190040	GNRS_923	0.0677	no
Placed	chr1	62192159	GNRS_924	0.0028	no
Placed	chr1	62218343	GNRS_925	0.0019	yes
Placed	chr1	62244080	GNRS_926	0.0288	no
Placed	chr1	62702417	GNRS_927	0.0009	no
Placed	chr1	62756446	GNRS_928	0.0047	yes
Placed	chr1	62760052	GNRS_929	0.0046	yes
Placed	chr1	62996279	GNRS_930	0.6336	no
Placed	chr1	63033740	GNRS_931	0.0065	no
Placed	chr1	63045952	GNRS_932	0.0353	no
Placed	chr1	63063822	GNRS_933	0.0139	no
Placed	chr1	63313420	GNRS_934	0.0019	yes
Placed	chr1	63323664	GNRS_935	0.07	no
Placed	chr1	63474140	GNRS_936	0.001	no
Placed	chr1	63721536	GNRS_937	0.0158	no
Placed	chr1	64148261	GNRS_938	0.0019	no
Placed	chr1	64201519	GNRS_939	0.539	no
Placed	chr1	64239079	GNRS_940	0.1024	no
Placed	chr1	64239086	GNRS_941	0.1238	no
Placed	chr1	64350282	GNRS_942	0.0111	no
Placed	chr1	64384507	GNRS_943	0.0084	no
Placed	chr1	64384507	GNRS_944	0.0894	no
Placed	chr1	64492378	GNRS_945	0.7709	no
Placed	chr1	64512460	GNRS_946	0.0019	no
Placed	chr1	64587973	GNRS_947	0.0009	no
Placed	chr1	64881262	GNRS_948	0.2807	no
Placed	chr1	64913615	GNRS_949	0.0111	no
Placed	chr1	65070360	GNRS_950	0.0019	no
Placed	chr1	65080289	GNRS_951	0.0009	no
Placed	chr1	65083526	GNRS_952	0.0074	no
Placed	chr1	65100318	GNRS_953	0.0009	no
Placed	chr1	65106573	GNRS_954	0.461	no
Placed	chr1	65106574	GNRS_955	0.0084	no
Placed	chr1	65230449	GNRS_956	0.0028	no
Placed	chr1	65250036	GNRS_957	0.0165	no
Placed	chr1	65263355	GNRS_958	0.0065	no
Placed	chr1	65352077	GNRS_959	0.0233	no
Placed	chr1	65380636	GNRS_960	0.0009	no
Placed	chr1	65562672	GNRS_961	0.0076	no
Placed	chr1	65590243	GNRS_962	0.8256	no
Placed	chr1	65704255	GNRS_963	0.0019	yes
Placed	chr1	65934299	GNRS_964	0.0009	no
Placed	chr1	66024675	GNRS_965	0.0009	no
Placed	chr1	66045743	GNRS_966	0.0009	no
Placed	chr1	66096602	GNRS_967	0.0009	no
Placed	chr1	66127175	GNRS_968	0.0019	no
Placed	chr1	66762044	GNRS_969	0.0009	no
Placed	chr1	66789541	GNRS_970	0.0056	no
Placed	chr1	66826289	GNRS_971	0.0065	no
Placed	chr1	66958447	GNRS_972	0.0019	no
Placed	chr1	67078435	GNRS_973	0.0009	yes
Placed	chr1	67158984	GNRS_974	0.9054	yes
Placed	chr1	67159272	GNRS_975	0.1723	yes
Placed	chr1	67495781	GNRS_976	0.0037	no
Placed	chr1	67549013	GNRS_977	0.0019	no
Placed	chr1	67861810	GNRS_978	0.0009	no
Placed	chr1	68542580	GNRS_979	0.0046	no
Placed	chr1	68737001	GNRS_980	0.2268	no
Placed	chr1	68738328	GNRS_981	0.0037	no
Placed	chr1	68769955	GNRS_982	0.0019	no
Placed	chr1	68995988	GNRS_983	0.0046	no
Placed	chr1	69392020	GNRS_984	0.0009	no
Placed	chr1	69595972	GNRS_985	0.3627	no
Placed	chr1	69602488	GNRS_986	0.0102	no
Placed	chr1	69625373	GNRS_987	0.5065	no
Placed	chr1	69627862	GNRS_988	0.0056	no
Placed	chr1	69640693	GNRS_989	0.0046	no
Placed	chr1	69774871	GNRS_990	0.0019	no
Placed	chr1	69820733	GNRS_991	0.0009	no
Placed	chr1	69857519	GNRS_992	0.0009	no
Placed	chr1	69916099	GNRS_993	0.9935	yes
Placed	chr1	69916208	GNRS_994	0.0197	no
Placed	chr1	69946661	GNRS_995	0.0974	no
Placed	chr1	69953783	GNRS_996	0.0009	no
Placed	chr1	70021458	GNRS_997	0.0009	no
Placed	chr1	70290194	GNRS_998	0.0037	no
Placed	chr1	70354174	GNRS_999	0.0037	no
Placed	chr1	70446305	GNRS_1000	0.0149	no
Placed	chr1	70446739	GNRS_1001	0.2607	no
Placed	chr1	70552219	GNRS_1002	0.0009	no
Placed	chr1	70592017	GNRS_1003	0.0037	yes
Placed	chr1	70616114	GNRS_1004	0.0065	no
Placed	chr1	70646834	GNRS_1005	0.2721	yes
Placed	chr1	70646869	GNRS_1006	0.0385	no
Placed	chr1	70647073	GNRS_1007	0.0075	no
Placed	chr1	70647834	GNRS_1008	0.3642	yes
Placed	chr1	70761380	GNRS_1009	0.0019	no
Placed	chr1	70782908	GNRS_1010	0.3469	no
Placed	chr1	71497705	GNRS_1011	0.0009	no
Placed	chr1	71516413	GNRS_1012	0.0009	no
Placed	chr1	71764506	GNRS_1013	0.0019	no
Placed	chr1	71793264	GNRS_1014	1	yes
Placed	chr1	71889254	GNRS_1015	0.0019	no
Placed	chr1	71928131	GNRS_1016	0.947	yes
Placed	chr1	71928131	GNRS_1017	0.04	yes
Placed	chr1	72048423	GNRS_1018	0.269	no
Placed	chr1	72173322	GNRS_1019	0.808	no
Placed	chr1	72339812	GNRS_1020	0.8926	no
Placed	chr1	72515805	GNRS_1021	0.9759	yes
Placed	chr1	72523732	GNRS_1022	0.0028	no
Placed	chr1	72743045	GNRS_1023	0.0065	no
Placed	chr1	72973492	GNRS_1024	0.0455	no
Placed	chr1	72991415	GNRS_1025	0.0019	no
Placed	chr1	73129293	GNRS_1026	0.0337	yes
Placed	chr1	73279676	GNRS_1027	0.0019	no
Placed	chr1	73407082	GNRS_1028	0.0019	no
Placed	chr1	73445412	GNRS_1029	0.0102	no
Placed	chr1	73605004	GNRS_1030	0.0028	no
Placed	chr1	73717343	GNRS_1031	0.0009	no
Placed	chr1	74005957	GNRS_1032	0.0353	no
Placed	chr1	74059339	GNRS_1033	0.0083	no
Placed	chr1	74132648	GNRS_1034	0.0009	no
Placed	chr1	74442863	GNRS_1035	0.0037	no
Placed	chr1	74595750	GNRS_1036	0.0028	no
Placed	chr1	74682360	GNRS_1037	0.5408	no
Placed	chr1	74697258	GNRS_1038	0.0037	no
Placed	chr1	74835988	GNRS_1039	0.1429	no
Placed	chr1	75091476	GNRS_1040	0.1002	no
Placed	chr1	75123516	GNRS_1041	0.0009	no
Placed	chr1	75280131	GNRS_1042	0.657	yes
Placed	chr1	75339250	GNRS_1043	0.0046	no
Placed	chr1	75746112	GNRS_1044	0.0028	no
Placed	chr1	75805126	GNRS_1045	0.0168	no
Placed	chr1	75885799	GNRS_1046	0.8414	yes
Placed	chr1	75886338	GNRS_1047	0.2906	yes
Placed	chr1	75906507	GNRS_1048	0.9907	no
Placed	chr1	75927266	GNRS_1049	0.0139	no
Placed	chr1	75962585	GNRS_1050	0.016	no
Placed	chr1	76390943	GNRS_1051	0.1818	no
Placed	chr1	76438015	GNRS_1052	0.0037	no
Placed	chr1	76668658	GNRS_1053	0.0065	no
Placed	chr1	76749768	GNRS_1054	0.0417	no
Placed	chr1	76799390	GNRS_1055	0.0009	no
Placed	chr1	76826383	GNRS_1056	0.0028	no
Placed	chr1	77003279	GNRS_1057	0.4583	no
Placed	chr1	77003850	GNRS_1058	0.0028	no
Placed	chr1	77010710	GNRS_1059	0.1447	no
Placed	chr1	77011038	GNRS_1060	0.1271	no
Placed	chr1	77016174	GNRS_1061	0.8451	no
Placed	chr1	77112227	GNRS_1062	0.0659	no
Placed	chr1	77129248	GNRS_1063	0.0037	no
Placed	chr1	77168629	GNRS_1064	0.0798	no
Placed	chr1	77219011	GNRS_1065	0.0009	no
Placed	chr1	77299296	GNRS_1066	0.1289	no
Placed	chr1	77299575	GNRS_1067	0.0112	no
Placed	chr1	77367740	GNRS_1068	0.9462	no
Placed	chr1	77472787	GNRS_1069	0.2792	yes
Placed	chr1	77473027	GNRS_1070	0.0028	no
Placed	chr1	77667294	GNRS_1071	0.0009	no
Placed	chr1	77871098	GNRS_1072	0.013	no
Placed	chr1	77887933	GNRS_1073	0.0737	no
Placed	chr1	78141369	GNRS_1074	0.666	no
Placed	chr1	78449483	GNRS_1075	0.0046	no
Placed	chr1	78616997	GNRS_1076	0.0009	no
Placed	chr1	78634149	GNRS_1077	0.0232	no
Placed	chr1	78643144	GNRS_1078	0.1206	no
Placed	chr1	78645262	GNRS_1079	0.0009	no
Placed	chr1	78686370	GNRS_1080	0.0019	no
Placed	chr1	78834708	GNRS_1081	0.0009	no
Placed	chr1	78865510	GNRS_1082	0.128	no
Placed	chr1	78880475	GNRS_1083	0.0195	no
Placed	chr1	78902326	GNRS_1084	0.0074	no
Placed	chr1	78967888	GNRS_1085	0.0028	no
Placed	chr1	78984671	GNRS_1086	0.0009	no
Placed	chr1	79067715	GNRS_1087	0.0009	no
Placed	chr1	79116390	GNRS_1088	0.885	no
Placed	chr1	79414171	GNRS_1089	0.0009	no
Placed	chr1	79490934	GNRS_1090	0.0037	no
Placed	chr1	79641595	GNRS_1091	0.0065	yes
Placed	chr1	79642016	GNRS_1092	0.0028	no
Placed	chr1	79697032	GNRS_1093	0.0028	no
Placed	chr1	79698090	GNRS_1094	0.0158	no
Placed	chr1	79833411	GNRS_1095	0.0855	no
Placed	chr1	80079571	GNRS_1096	0.4258	yes
Placed	chr1	80085480	GNRS_1097	0.0028	no
Placed	chr1	80329409	GNRS_1098	0.2192	yes
Placed	chr1	80329755	GNRS_1099	0.0029	no
Placed	chr1	80330423	GNRS_1100	0.2317	no
Placed	chr1	80330725	GNRS_1101	0.2216	no
Placed	chr1	80387551	GNRS_1102	0.1327	no
Placed	chr1	80400936	GNRS_1103	0.0009	no
Placed	chr1	80528697	GNRS_1104	0.0074	no
Placed	chr1	80538523	GNRS_1105	0.0074	no
Placed	chr1	80542380	GNRS_1106	0.0046	no
Placed	chr1	80885843	GNRS_1107	0.2319	no
Placed	chr1	80917362	GNRS_1108	0.0009	no
Placed	chr1	80947801	GNRS_1109	0.0009	no
Placed	chr1	81058430	GNRS_1110	0.1134	no
Placed	chr1	81194666	GNRS_1111	0.5436	yes
Placed	chr1	81250525	GNRS_1112	0.0009	yes
Placed	chr1	81422661	GNRS_1113	0.0019	no
Placed	chr1	81456693	GNRS_1114	0.0009	no
Placed	chr1	81566225	GNRS_1115	0.0019	no
Placed	chr1	81846356	GNRS_1116	0.0455	no
Placed	chr1	82068190	GNRS_1117	0.0037	yes
Placed	chr1	82254234	GNRS_1118	0.0075	no
Placed	chr1	82286220	GNRS_1119	0.0009	no
Placed	chr1	82384713	GNRS_1120	0.0306	no
Placed	chr1	82576966	GNRS_1121	0.5855	yes
Placed	chr1	82577517	GNRS_1122	0.0985	no
Placed	chr1	82661887	GNRS_1123	0.8538	no
Placed	chr1	83144051	GNRS_1124	0.2226	no
Placed	chr1	83280997	GNRS_1125	0.0028	no
Placed	chr1	83591648	GNRS_1126	0.0297	yes
Placed	chr1	83604390	GNRS_1127	0.0102	no
Placed	chr1	83685710	GNRS_1128	0.0009	no
Placed	chr1	83687481	GNRS_1129	0.0019	no
Placed	chr1	83724430	GNRS_1130	0.0028	no
Placed	chr1	83823702	GNRS_1131	0.0028	no
Placed	chr1	83959099	GNRS_1132	0.0009	no
Placed	chr1	83971942	GNRS_1133	0.0009	no
Placed	chr1	84026540	GNRS_1134	0.0009	no
Placed	chr1	84052309	GNRS_1135	0.1386	no
Placed	chr1	84110763	GNRS_1136	0.0009	yes
Placed	chr1	84187075	GNRS_1137	0.0009	no
Placed	chr1	84192440	GNRS_1138	0.0009	no
Placed	chr1	84246322	GNRS_1139	0.2306	no
Placed	chr1	84447580	GNRS_1140	0.3683	no
Placed	chr1	84515382	GNRS_1141	0.0065	no
Placed	chr1	84588870	GNRS_1142	0.0037	no
Placed	chr1	84704841	GNRS_1143	0.0009	no
Placed	chr1	84737661	GNRS_1144	0.0149	no
Placed	chr1	84756772	GNRS_1145	0.9971	yes
Placed	chr1	84827452	GNRS_1146	0.0019	no
Placed	chr1	84910373	GNRS_1147	0.0009	no
Placed	chr1	84987505	GNRS_1148	0.2439	no
Placed	chr1	85154441	GNRS_1149	1	yes
Placed	chr1	85249851	GNRS_1150	0.0019	no
Placed	chr1	85517806	GNRS_1151	0.0009	yes
Placed	chr1	85517865	GNRS_1152	0.0009	no
Placed	chr1	85518093	GNRS_1153	0.0009	yes
Placed	chr1	85536974	GNRS_1154	0.0009	no
Placed	chr1	85592995	GNRS_1155	0.013	no
Placed	chr1	85749258	GNRS_1156	0.0028	no
Placed	chr1	85928598	GNRS_1157	0.0047	no
Placed	chr1	85932251	GNRS_1158	0.0028	no
Placed	chr1	86009592	GNRS_1159	0.0056	no
Placed	chr1	86037772	GNRS_1160	0.0009	no
Placed	chr1	86200082	GNRS_1161	0.0019	no
Placed	chr1	86216527	GNRS_1162	0.7994	no
Placed	chr1	86231257	GNRS_1163	0.0436	no
Placed	chr1	86332668	GNRS_1164	0.0121	no
Placed	chr1	86468314	GNRS_1165	0.0028	no
Placed	chr1	86521870	GNRS_1166	0.0019	no
Placed	chr1	86589969	GNRS_1167	0.0009	no
Placed	chr1	86668998	GNRS_1168	0.0009	no
Placed	chr1	86797519	GNRS_1169	0.7101	no
Placed	chr1	86830885	GNRS_1170	0.0056	no
Placed	chr1	87093858	GNRS_1171	0.0028	no
Placed	chr1	87121064	GNRS_1172	0.001	no
Placed	chr1	87316896	GNRS_1173	0.0009	no
Placed	chr1	87359226	GNRS_1174	0.0046	no
Placed	chr1	87969906	GNRS_1175	0.0037	no
Placed	chr1	88347928	GNRS_1176	0.2653	no
Placed	chr1	88412945	GNRS_1177	0.0093	no
Placed	chr1	88507126	GNRS_1178	0.0288	no
Placed	chr1	88650034	GNRS_1179	0.0688	no
Placed	chr1	88729821	GNRS_1180	0.0019	no
Placed	chr1	88743864	GNRS_1181	0.0353	no
Placed	chr1	88753699	GNRS_1182	0.0186	no
Placed	chr1	88849595	GNRS_1183	0.0056	no
Placed	chr1	89277980	GNRS_1184	0.0223	no
Placed	chr1	89428138	GNRS_1185	0.0009	no
Placed	chr1	89438037	GNRS_1186	0.0019	no
Placed	chr1	89650258	GNRS_1187	0.0028	no
Placed	chr1	89758971	GNRS_1188	0.0028	no
Placed	chr1	89780173	GNRS_1189	0.0046	no
Placed	chr1	89905001	GNRS_1190	0.038	no
Placed	chr1	89939391	GNRS_1191	0.0009	no
Placed	chr1	90075952	GNRS_1192	0.8442	no
Placed	chr1	90319754	GNRS_1193	0.0065	no
Placed	chr1	90378545	GNRS_1194	0.0672	no
Placed	chr1	90379122	GNRS_1195	0.3349	yes
Placed	chr1	90379123	GNRS_1196	0.6642	yes
Placed	chr1	90448782	GNRS_1197	0.0009	no
Placed	chr1	90448940	GNRS_1198	0.2885	no
Placed	chr1	90459163	GNRS_1199	0.0019	yes
Placed	chr1	90518196	GNRS_1200	0.0019	no
Placed	chr1	90534119	GNRS_1201	0.0009	no
Placed	chr1	90662769	GNRS_1202	0.0037	yes
Placed	chr1	90950308	GNRS_1203	0.8915	no
Placed	chr1	91216468	GNRS_1204	0.0241	no
Placed	chr1	91625714	GNRS_1205	0.0009	no
Placed	chr1	91668966	GNRS_1206	0.009	no
Placed	chr1	91768787	GNRS_1207	0.0028	no
Placed	chr1	91908927	GNRS_1208	0.0009	no
Placed	chr1	91938892	GNRS_1209	0.0037	no
Placed	chr1	92056065	GNRS_1210	0.0019	no
Placed	chr1	92391782	GNRS_1211	0.0122	no
Placed	chr1	92598952	GNRS_1212	0.0009	no
Placed	chr1	92701962	GNRS_1213	0.9601	no
Placed	chr1	92808334	GNRS_1214	0.0019	no
Placed	chr1	92903955	GNRS_1215	0.0019	no
Placed	chr1	93032655	GNRS_1216	0.6874	no
Placed	chr1	93635279	GNRS_1217	0.0167	no
Placed	chr1	93700474	GNRS_1218	0.0009	no
Placed	chr1	93744875	GNRS_1219	0.0037	no
Placed	chr1	93795749	GNRS_1220	0.0028	yes
Placed	chr1	93876121	GNRS_1221	0.9972	yes
Placed	chr1	94044100	GNRS_1222	0.0046	no
Placed	chr1	94667633	GNRS_1223	0.0019	no
Placed	chr1	94869671	GNRS_1224	0.0009	no
Placed	chr1	94877129	GNRS_1225	0.1429	no
Placed	chr1	94957481	GNRS_1226	0.0065	yes
Placed	chr1	95086482	GNRS_1227	0.013	no
Placed	chr1	95296233	GNRS_1228	0.0093	no
Placed	chr1	95938197	GNRS_1229	0.0083	no
Placed	chr1	96034712	GNRS_1230	0.0019	no
Placed	chr1	96074077	GNRS_1231	0.0019	no
Placed	chr1	96138962	GNRS_1232	0.0009	no
Placed	chr1	96265677	GNRS_1233	0.9807	yes
Placed	chr1	96350471	GNRS_1234	0.0533	no
Placed	chr1	96402048	GNRS_1235	0.0121	no
Placed	chr1	96484907	GNRS_1236	0.0009	no
Placed	chr1	96546614	GNRS_1237	0.0009	no
Placed	chr1	96825895	GNRS_1238	0.0019	no
Placed	chr1	97252072	GNRS_1239	0.013	no
Placed	chr1	97316517	GNRS_1240	0.0215	no
Placed	chr1	97545354	GNRS_1241	0.0019	no
Placed	chr1	97567735	GNRS_1242	0.0009	no
Placed	chr1	97693698	GNRS_1243	0.0009	yes
Placed	chr1	97726861	GNRS_1244	0.0019	no
Placed	chr1	97768846	GNRS_1245	0.0009	no
Placed	chr1	97898143	GNRS_1246	0.0009	no
Placed	chr1	97898153	GNRS_1247	0.0881	no
Placed	chr1	97946312	GNRS_1248	0.0028	no
Placed	chr1	98139725	GNRS_1249	0.3655	no
Placed	chr1	98503576	GNRS_1250	0.9573	no
Placed	chr1	98509280	GNRS_1251	0.0028	no
Placed	chr1	98609282	GNRS_1252	0.0009	no
Placed	chr1	98720818	GNRS_1253	0.013	no
Placed	chr1	99112034	GNRS_1254	0.9972	yes
Placed	chr1	99144972	GNRS_1255	0.2388	no
Placed	chr1	99145185	GNRS_1256	0.0009	no
Placed	chr1	99206546	GNRS_1257	0.0139	no
Placed	chr1	99232889	GNRS_1258	0.0176	no
Placed	chr1	99428972	GNRS_1259	0.0093	no
Placed	chr1	99511732	GNRS_1260	0.0065	no
Placed	chr1	99712998	GNRS_1261	0.0881	no
Placed	chr1	99766729	GNRS_1262	0.0019	yes
Placed	chr1	99819180	GNRS_1263	0.0019	no
Placed	chr1	99826984	GNRS_1264	0.1617	no
Placed	chr1	99862139	GNRS_1265	0.0009	no
Placed	chr1	99952698	GNRS_1266	0.0019	no
Placed	chr1	99997700	GNRS_1267	0.0019	no
Placed	chr1	100086087	GNRS_1268	0.0083	no
Placed	chr1	100179962	GNRS_1269	0.0176	no
Placed	chr1	100184437	GNRS_1270	0.0019	no
Placed	chr1	100233572	GNRS_1271	0.0028	no
Placed	chr1	100473048	GNRS_1272	0.0121	no
Placed	chr1	100491153	GNRS_1273	0.0009	no
Placed	chr1	100528654	GNRS_1274	0.8395	no
Placed	chr1	100701836	GNRS_1275	0.0028	no
Placed	chr1	100746125	GNRS_1276	0.0009	no
Placed	chr1	100746520	GNRS_1277	0.2416	no
Placed	chr1	100815167	GNRS_1278	0.0019	no
Placed	chr1	100819213	GNRS_1279	0.3414	yes
Placed	chr1	101188173	GNRS_1280	0.0232	yes
Placed	chr1	101200345	GNRS_1281	0.0009	no
Placed	chr1	101253378	GNRS_1282	0.3532	no
Placed	chr1	101253572	GNRS_1283	0.8953	yes
Placed	chr1	101253881	GNRS_1284	0.1518	no
Placed	chr1	101304496	GNRS_1285	0.1015	no
Placed	chr1	101350826	GNRS_1286	0.0105	yes
Placed	chr1	101350827	GNRS_1287	0.5455	yes
Placed	chr1	101513161	GNRS_1288	0.0065	no
Placed	chr1	101553029	GNRS_1289	0.2291	yes
Placed	chr1	101553029	GNRS_1290	0.2948	no
Placed	chr1	101553256	GNRS_1291	0.1555	no
Placed	chr1	101553464	GNRS_1292	0.4423	yes
Placed	chr1	101774594	GNRS_1293	0.0102	no
Placed	chr1	102045538	GNRS_1294	0.8792	no
Placed	chr1	102093582	GNRS_1295	0.4757	no
Placed	chr1	102093707	GNRS_1296	0.311	yes
Placed	chr1	102197822	GNRS_1297	0.0028	no
Placed	chr1	102279467	GNRS_1298	0.2263	no
Placed	chr1	102310757	GNRS_1299	0.0065	no
Placed	chr1	102454974	GNRS_1300	0.0844	no
Placed	chr1	102588930	GNRS_1301	0.0158	no
Placed	chr1	102612999	GNRS_1302	0.0019	no
Placed	chr1	102646793	GNRS_1303	0.0009	no
Placed	chr1	102898202	GNRS_1304	0.0009	yes
Placed	chr1	102949327	GNRS_1305	0.0037	no
Placed	chr1	102986427	GNRS_1306	0.0009	no
Placed	chr1	103032624	GNRS_1307	0.0019	no
Placed	chr1	103173177	GNRS_1308	0.987	yes
Placed	chr1	103230935	GNRS_1309	0.0056	no
Placed	chr1	103253197	GNRS_1310	0.0502	no
Placed	chr1	103323862	GNRS_1311	0.0343	no
Placed	chr1	103364591	GNRS_1312	0.0735	no
Placed	chr1	103405427	GNRS_1313	0.0686	yes
Placed	chr1	103408628	GNRS_1314	0.0009	no
Placed	chr1	103520885	GNRS_1315	0.0028	no
Placed	chr1	103601890	GNRS_1316	0.0009	no
Placed	chr1	103740187	GNRS_1317	0.0234	no
Placed	chr1	103768324	GNRS_1318	0.0009	yes
Placed	chr1	103875860	GNRS_1319	0.0009	no
Placed	chr1	103894303	GNRS_1320	0.0028	no
Placed	chr1	104031846	GNRS_1321	0.2035	no
Placed	chr1	104113695	GNRS_1322	0.0028	no
Placed	chr1	104370107	GNRS_1323	0.1654	no
Placed	chr1	104508057	GNRS_1324	0.0028	no
Placed	chr1	104511451	GNRS_1325	0.5093	no
Placed	chr1	104520722	GNRS_1326	0.0009	no
Placed	chr1	104527609	GNRS_1327	0.0613	no
Placed	chr1	104562275	GNRS_1328	0.3383	no
Placed	chr1	104596019	GNRS_1329	0.5288	no
Placed	chr1	104634449	GNRS_1330	0.0019	no
Placed	chr1	104773126	GNRS_1331	0.0047	no
Placed	chr1	104845717	GNRS_1332	0.0047	no
Placed	chr1	104847904	GNRS_1333	0.0028	no
Placed	chr1	104870112	GNRS_1334	0.1142	no
Placed	chr1	104870423	GNRS_1335	0.0103	no
Placed	chr1	104966294	GNRS_1336	0.628	no
Placed	chr1	104971514	GNRS_1337	0.0028	no
Placed	chr1	105075267	GNRS_1338	0.0479	no
Placed	chr1	105075284	GNRS_1339	0.097	no
Placed	chr1	105118622	GNRS_1340	0.0009	no
Placed	chr1	105193631	GNRS_1341	0.192	no
Placed	chr1	105257209	GNRS_1342	0.0009	no
Placed	chr1	105341629	GNRS_1343	0.0037	no
Placed	chr1	105431376	GNRS_1344	0.0139	no
Placed	chr1	105564726	GNRS_1345	0.0009	no
Placed	chr1	105571328	GNRS_1346	0.8135	yes
Placed	chr1	105783955	GNRS_1347	0.0065	no
Placed	chr1	105788297	GNRS_1348	0.5771	no
Placed	chr1	105828518	GNRS_1349	0.0009	no
Placed	chr1	105942744	GNRS_1350	0.0215	no
Placed	chr1	105961394	GNRS_1351	0.9932	no
Placed	chr1	105963302	GNRS_1352	0.9981	yes
Placed	chr1	106066071	GNRS_1353	0.0009	no
Placed	chr1	106189456	GNRS_1354	0.0148	no
Placed	chr1	106246799	GNRS_1355	0.0009	no
Placed	chr1	106280068	GNRS_1356	0.0009	no
Placed	chr1	106477911	GNRS_1357	0.0037	no
Placed	chr1	107107844	GNRS_1358	0.0019	no
Placed	chr1	107378094	GNRS_1359	0.0037	no
Placed	chr1	107414248	GNRS_1360	0.0083	no
Placed	chr1	107599844	GNRS_1361	0.3599	no
Placed	chr1	107723537	GNRS_1362	0.4007	no
Placed	chr1	107824868	GNRS_1363	0.0093	no
Placed	chr1	108024769	GNRS_1364	0.0009	no
Placed	chr1	108123008	GNRS_1365	0.0083	no
Placed	chr1	108214330	GNRS_1366	0.0037	yes
Placed	chr1	108265668	GNRS_1367	0.1336	no
Placed	chr1	108428698	GNRS_1368	0.1769	no
Placed	chr1	108442426	GNRS_1369	0.0093	no
Placed	chr1	108488949	GNRS_1370	0.0187	no
Placed	chr1	108489253	GNRS_1371	0.0075	no
Placed	chr1	108489435	GNRS_1372	0.0487	no
Placed	chr1	108489905	GNRS_1373	0.0318	no
Placed	chr1	108526008	GNRS_1374	0.0074	no
Placed	chr1	109061418	GNRS_1375	0.0112	no
Placed	chr1	109077258	GNRS_1376	0.0009	yes
Placed	chr1	109108012	GNRS_1377	0.0093	no
Placed	chr1	109177261	GNRS_1378	0.5093	no
Placed	chr1	109177268	GNRS_1379	0.0046	no
Placed	chr1	109817036	GNRS_1380	0.0074	no
Placed	chr1	110005957	GNRS_1381	0.0009	no
Placed	chr1	110120544	GNRS_1382	0.9954	yes
Placed	chr1	110797989	GNRS_1383	0.0009	no
Placed	chr1	111123811	GNRS_1384	0.0148	no
Placed	chr1	111259962	GNRS_1385	0.3941	yes
Placed	chr1	111353551	GNRS_1386	0.0651	no
Placed	chr1	111458633	GNRS_1387	0.0093	no
Placed	chr1	111465203	GNRS_1388	0.0037	no
Placed	chr1	111489646	GNRS_1389	0.2662	no
Placed	chr1	111499124	GNRS_1390	0.0009	no
Placed	chr1	111560472	GNRS_1391	0.4128	no
Placed	chr1	111566707	GNRS_1392	0.0009	no
Placed	chr1	111581053	GNRS_1393	0.1401	no
Placed	chr1	111794780	GNRS_1394	0.0009	no
Placed	chr1	112023777	GNRS_1395	0.0009	no
Placed	chr1	112161229	GNRS_1396	0.0095	no
Placed	chr1	112162118	GNRS_1397	0.2079	no
Placed	chr1	112193372	GNRS_1398	0.1466	no
Placed	chr1	112355289	GNRS_1399	0.0009	no
Placed	chr1	112361797	GNRS_1400	0.0019	no
Placed	chr1	112449372	GNRS_1401	0.4221	no
Placed	chr1	112798309	GNRS_1402	0.0046	no
Placed	chr1	112829864	GNRS_1403	0.0009	no
Placed	chr1	112868222	GNRS_1404	0.0009	no
Placed	chr1	112891943	GNRS_1405	0.0037	no
Placed	chr1	112934672	GNRS_1406	0.0056	no
Placed	chr1	112965078	GNRS_1407	0.0204	no
Placed	chr1	113273721	GNRS_1408	0.0009	no
Placed	chr1	113343677	GNRS_1409	0.0019	no
Placed	chr1	113393266	GNRS_1410	0.0019	no
Placed	chr1	113416302	GNRS_1411	0.8687	no
Placed	chr1	113497220	GNRS_1412	0.5577	yes
Placed	chr1	113517145	GNRS_1413	0.0028	no
Placed	chr1	113991967	GNRS_1414	0.0028	no
Placed	chr1	114205276	GNRS_1415	0.122	yes
Placed	chr1	114306067	GNRS_1416	0.0037	no
Placed	chr1	114598405	GNRS_1417	0.0037	no
Placed	chr1	114658771	GNRS_1418	0.0269	no
Placed	chr1	114790151	GNRS_1419	0.0019	no
Placed	chr1	114907011	GNRS_1420	0.0046	no
Placed	chr1	115209302	GNRS_1421	0.0019	no
Placed	chr1	115303074	GNRS_1422	0.0028	no
Placed	chr1	115405372	GNRS_1423	0.0009	no
Placed	chr1	115761402	GNRS_1424	0.962	no
Placed	chr1	115853872	GNRS_1425	0.0028	no
Placed	chr1	115879549	GNRS_1426	0.0242	no
Placed	chr1	116070828	GNRS_1427	0.0037	no
Placed	chr1	116091868	GNRS_1428	0.0009	no
Placed	chr1	116141543	GNRS_1429	0.0009	no
Placed	chr1	116271415	GNRS_1430	0.0019	no
Placed	chr1	116436907	GNRS_1431	0.4393	yes
Placed	chr1	116436922	GNRS_1432	0.4561	yes
Placed	chr1	116437101	GNRS_1433	0.4803	yes
Placed	chr1	116440937	GNRS_1434	0.026	no
Placed	chr1	116459488	GNRS_1435	0.0046	no
Placed	chr1	116729339	GNRS_1436	0.0009	no
Placed	chr1	116796275	GNRS_1437	0.0009	no
Placed	chr1	116894724	GNRS_1438	0.0019	no
Placed	chr1	116900252	GNRS_1439	0.0046	no
Placed	chr1	117353791	GNRS_1440	0.0028	no
Placed	chr1	117371193	GNRS_1441	0.0009	no
Placed	chr1	117429439	GNRS_1442	0.0358	no
Placed	chr1	117429532	GNRS_1443	0.0112	no
Placed	chr1	117429845	GNRS_1444	0.5317	no
Placed	chr1	117555886	GNRS_1445	0.0019	yes
Placed	chr1	117829790	GNRS_1446	0.0065	no
Placed	chr1	117837052	GNRS_1447	0.0483	no
Placed	chr1	117999207	GNRS_1448	0.0261	no
Placed	chr1	118230933	GNRS_1449	0.0028	yes
Placed	chr1	118263060	GNRS_1450	0.0046	no
Placed	chr1	118285737	GNRS_1451	0.0167	no
Placed	chr1	118318868	GNRS_1452	0.3119	yes
Placed	chr1	118318924	GNRS_1453	0.0037	yes
Placed	chr1	118318936	GNRS_1454	0.6957	yes
Placed	chr1	118325971	GNRS_1455	0.0028	yes
Placed	chr1	118387375	GNRS_1456	0.5418	no
Placed	chr1	118389107	GNRS_1457	0.8868	yes
Placed	chr1	118421606	GNRS_1458	0.0009	no
Placed	chr1	118538068	GNRS_1459	0.1688	no
Placed	chr1	119010728	GNRS_1460	0.4295	no
Placed	chr1	119010729	GNRS_1461	0.0028	no
Placed	chr1	119064868	GNRS_1462	0.0009	no
Placed	chr1	119174110	GNRS_1463	0.0056	no
Placed	chr1	119223244	GNRS_1464	0.0009	no
Placed	chr1	119455373	GNRS_1465	0.0009	no
Placed	chr1	119561833	GNRS_1466	0.032	no
Placed	chr1	119599283	GNRS_1467	0.0112	no
Placed	chr1	120124420	GNRS_1468	0.0028	no
Placed	chr1	120124424	GNRS_1469	0.014	no
Placed	chr1	120124517	GNRS_1470	0.0855	no
Placed	chr1	120178167	GNRS_1471	0.013	no
Placed	chr1	120581117	GNRS_1472	0.019	yes
Placed	chr1	121123723	GNRS_1473	0.0009	no
Placed	chr1	121129127	GNRS_1474	0.0347	no
Placed	chr1	121493233	GNRS_1475	0.0019	no
Placed	chr1	143315203	GNRS_1476	0.9207	yes
Placed	chr1	143603495	GNRS_1477	0.0047	no
Placed	chr1	143630320	GNRS_1478	0.0009	yes
Placed	chr1	143694187	GNRS_1479	0.0009	no
Placed	chr1	143733064	GNRS_1480	0.0038	no
Placed	chr1	143813871	GNRS_1481	0.0324	no
Placed	chr1	144077048	GNRS_1482	0.5679	yes
Placed	chr1	144077063	GNRS_1483	0.4144	yes
Placed	chr1	144103903	GNRS_1484	0.4609	yes
Placed	chr1	144103903	GNRS_1485	0.0142	yes
Placed	chr1	144103903	GNRS_1486	0.4965	yes
Placed	chr1	144105178	GNRS_1487	0.8975	yes
Placed	chr1	144117954	GNRS_1488	0.0934	no
Placed	chr1	144137620	GNRS_1489	0.0046	no
Placed	chr1	144137839	GNRS_1490	0.8587	yes
Placed	chr1	144153080	GNRS_1491	0.2571	yes
Placed	chr1	144323296	GNRS_1492	0.1822	no
Placed	chr1	144505604	GNRS_1493	0.0009	no
Placed	chr1	144825959	GNRS_1494	0.5139	yes
Placed	chr1	145308069	GNRS_1495	0.4545	yes
Placed	chr1	145519631	GNRS_1496	0.0028	no
Placed	chr1	146052266	GNRS_1497	0.0037	no
Placed	chr1	146150163	GNRS_1498	0.0334	yes
Placed	chr1	146295012	GNRS_1499	0.6574	yes
Placed	chr1	146401956	GNRS_1500	0.0074	no
Placed	chr1	146436726	GNRS_1501	0.0046	no
Placed	chr1	146471007	GNRS_1502	0.0204	no
Placed	chr1	146506707	GNRS_1503	0.0047	no
Placed	chr1	146580395	GNRS_1504	0.013	no
Placed	chr1	146613500	GNRS_1505	0.0325	no
Placed	chr1	146745224	GNRS_1506	0.0028	no
Placed	chr1	146771450	GNRS_1507	0.0084	yes
Placed	chr1	146829902	GNRS_1508	0.0019	yes
Placed	chr1	146847908	GNRS_1509	0.0009	no
Placed	chr1	146927716	GNRS_1510	0.0028	yes
Placed	chr1	147059339	GNRS_1511	0.0009	no
Placed	chr1	147071040	GNRS_1512	0.0009	no
Placed	chr1	147091938	GNRS_1513	0.0826	no
Placed	chr1	147091938	GNRS_1514	0.0232	no
Placed	chr1	147141966	GNRS_1515	0.0009	no
Placed	chr1	147144028	GNRS_1516	0.0009	no
Placed	chr1	147186626	GNRS_1517	0.0121	no
Placed	chr1	147425634	GNRS_1518	0.0009	no
Placed	chr1	147653137	GNRS_1519	0.3024	no
Placed	chr1	148022144	GNRS_1520	0.0037	no
Placed	chr1	148222760	GNRS_1521	0.0102	no
Placed	chr1	148233951	GNRS_1522	0.0009	no
Placed	chr1	148392090	GNRS_1523	0.0019	no
Placed	chr1	148463611	GNRS_1524	0.0019	no
Placed	chr1	148633141	GNRS_1525	0.4529	yes
Placed	chr1	148677594	GNRS_1526	0.0863	no
Placed	chr1	148745795	GNRS_1527	0.7124	yes
Placed	chr1	148772896	GNRS_1528	0.0056	no
Placed	chr1	148790241	GNRS_1529	0.115	no
Placed	chr1	148791409	GNRS_1530	0.0159	yes
Placed	chr1	149023602	GNRS_1531	0.1862	no
Placed	chr1	149087164	GNRS_1532	0.3009	no
Placed	chr1	149130366	GNRS_1533	0.0227	no
Placed	chr1	149703551	GNRS_1534	0.0102	no
Placed	chr1	149704926	GNRS_1535	0.0028	no
Placed	chr1	149920128	GNRS_1536	0.8395	yes
Placed	chr1	150189089	GNRS_1537	0.0037	no
Placed	chr1	150227793	GNRS_1538	0.5121	no
Placed	chr1	150332457	GNRS_1539	0.0028	yes
Placed	chr1	150593488	GNRS_1540	0.0028	no
Placed	chr1	150600082	GNRS_1541	0.0019	no
Placed	chr1	150682743	GNRS_1542	0.0009	no
Placed	chr1	150713166	GNRS_1543	0.0065	no
Placed	chr1	150819647	GNRS_1544	0.0186	no
Placed	chr1	150928239	GNRS_1545	0.0028	no
Placed	chr1	150990021	GNRS_1546	0.0009	no
Placed	chr1	150990242	GNRS_1547	0.2041	no
Placed	chr1	151418306	GNRS_1548	0.0019	no
Placed	chr1	151450812	GNRS_1549	0.0074	no
Placed	chr1	151600769	GNRS_1550	0.2505	no
Placed	chr1	151600771	GNRS_1551	0.011	no
Placed	chr1	151662914	GNRS_1552	0.0037	no
Placed	chr1	152214067	GNRS_1553	0.143	yes
Placed	chr1	152214596	GNRS_1554	0.0009	yes
Placed	chr1	152215834	GNRS_1555	0.3112	yes
Placed	chr1	152215838	GNRS_1556	0.0047	no
Placed	chr1	152216227	GNRS_1557	0.3226	no
Placed	chr1	152216484	GNRS_1558	0.2476	no
Placed	chr1	152216997	GNRS_1559	0.0009	no
Placed	chr1	152217345	GNRS_1560	0.0028	no
Placed	chr1	152217794	GNRS_1561	0.0037	no
Placed	chr1	152217927	GNRS_1562	0.0037	no
Placed	chr1	152218541	GNRS_1563	0.4179	yes
Placed	chr1	152218661	GNRS_1564	0.0037	no
Placed	chr1	152219228	GNRS_1565	0.499	no
Placed	chr1	152295268	GNRS_1566	0.0019	no
Placed	chr1	152297027	GNRS_1567	0.0028	no
Placed	chr1	152303500	GNRS_1568	0.0009	yes
Placed	chr1	152304268	GNRS_1569	0.0009	no
Placed	chr1	152304450	GNRS_1570	0.0009	no
Placed	chr1	152306446	GNRS_1571	0.0019	no
Placed	chr1	152307306	GNRS_1572	0.0009	no
Placed	chr1	152307745	GNRS_1573	0.0028	no
Placed	chr1	152374723	GNRS_1574	0.0009	no
Placed	chr1	152386559	GNRS_1575	0.0009	no
Placed	chr1	152471406	GNRS_1576	0.1273	no
Placed	chr1	152485937	GNRS_1577	0.0037	no
Placed	chr1	152678266	GNRS_1578	0.0009	no
Placed	chr1	152684555	GNRS_1579	0.0037	no
Placed	chr1	152695729	GNRS_1580	0.0009	no
Placed	chr1	152775938	GNRS_1581	0.0037	no
Placed	chr1	152850572	GNRS_1582	0.0213	no
Placed	chr1	152962814	GNRS_1583	0.0065	no
Placed	chr1	153217557	GNRS_1584	0.0037	no
Placed	chr1	153243813	GNRS_1585	0.2876	yes
Placed	chr1	153244310	GNRS_1586	0.3045	no
Placed	chr1	153256755	GNRS_1587	0.9991	yes
Placed	chr1	153268395	GNRS_1588	0.0046	no
Placed	chr1	153335406	GNRS_1589	0.0019	no
Placed	chr1	153427980	GNRS_1590	0.0009	no
Placed	chr1	153452622	GNRS_1591	0.0009	no
Placed	chr1	153883985	GNRS_1592	0.0019	no
Placed	chr1	154008716	GNRS_1593	0.0019	no
Placed	chr1	154151282	GNRS_1594	0.092	no
Placed	chr1	154184854	GNRS_1595	0.0019	no
Placed	chr1	154654471	GNRS_1596	0.0046	no
Placed	chr1	154672364	GNRS_1597	0.0037	no
Placed	chr1	154713957	GNRS_1598	0.9882	yes
Placed	chr1	154714493	GNRS_1599	0.0825	yes
Placed	chr1	154755653	GNRS_1600	0.0328	no
Placed	chr1	154755836	GNRS_1601	0.0501	no
Placed	chr1	154755851	GNRS_1602	0.1744	no
Placed	chr1	154756555	GNRS_1603	0.0019	no
Placed	chr1	154927924	GNRS_1604	0.0046	no
Placed	chr1	155147380	GNRS_1605	0.9935	yes
Placed	chr1	155189183	GNRS_1606	0.4073	yes
Placed	chr1	155189676	GNRS_1607	0.0336	no
Placed	chr1	155215882	GNRS_1608	0.0037	yes
Placed	chr1	155216046	GNRS_1609	0.0028	no
Placed	chr1	155216642	GNRS_1610	0.0028	no
Placed	chr1	155217670	GNRS_1611	0.0009	yes
Placed	chr1	155217676	GNRS_1612	0.0019	no
Placed	chr1	155218239	GNRS_1613	0.0028	yes
Placed	chr1	155444904	GNRS_1614	0.0158	no
Placed	chr1	155545992	GNRS_1615	0.0047	no
Placed	chr1	155613345	GNRS_1616	0.0028	no
Placed	chr1	155613391	GNRS_1617	0.0019	no
Placed	chr1	155701054	GNRS_1618	0.8905	no
Placed	chr1	155767760	GNRS_1619	0.0177	no
Placed	chr1	155773294	GNRS_1620	0.0009	no
Placed	chr1	155792216	GNRS_1621	0.0019	no
Placed	chr1	155954281	GNRS_1622	0.0019	no
Placed	chr1	155954589	GNRS_1623	0.8683	no
Placed	chr1	156004603	GNRS_1624	1	yes
Placed	chr1	156187086	GNRS_1625	0.0028	no
Placed	chr1	156220543	GNRS_1626	0.0019	no
Placed	chr1	156735565	GNRS_1627	0.9972	yes
Placed	chr1	156771421	GNRS_1628	0.0046	no
Placed	chr1	156827078	GNRS_1629	0.0019	no
Placed	chr1	156911220	GNRS_1630	0.0328	no
Placed	chr1	157204648	GNRS_1631	0.005	no
Placed	chr1	157300436	GNRS_1632	0.4481	no
Placed	chr1	157365124	GNRS_1633	0.4711	no
Placed	chr1	157393697	GNRS_1634	0.4174	no
Placed	chr1	157402337	GNRS_1635	0.0037	no
Placed	chr1	157402367	GNRS_1636	0.0046	no
Placed	chr1	157497088	GNRS_1637	0.0019	yes
Placed	chr1	157802587	GNRS_1638	0.0009	no
Placed	chr1	157878503	GNRS_1639	0.023	no
Placed	chr1	157890279	GNRS_1640	0.0009	no
Placed	chr1	157948409	GNRS_1641	0.0019	no
Placed	chr1	158109553	GNRS_1642	0.0009	no
Placed	chr1	158167746	GNRS_1643	0.0009	no
Placed	chr1	158226755	GNRS_1644	0.0019	no
Placed	chr1	158239696	GNRS_1645	0.0056	no
Placed	chr1	158374046	GNRS_1646	0.0009	no
Placed	chr1	158473932	GNRS_1647	0.0204	no
Placed	chr1	158486508	GNRS_1648	0.0037	no
Placed	chr1	158992948	GNRS_1649	0.1946	no
Placed	chr1	158993097	GNRS_1650	0.0028	no
Placed	chr1	158998886	GNRS_1651	0.0019	no
Placed	chr1	159237505	GNRS_1652	0.0046	no
Placed	chr1	159304288	GNRS_1653	0.0056	no
Placed	chr1	159605999	GNRS_1654	0.0139	no
Placed	chr1	160077875	GNRS_1655	0.7013	no
Placed	chr1	160078167	GNRS_1656	0.0009	no
Placed	chr1	160291670	GNRS_1657	0.0102	no
Placed	chr1	160336050	GNRS_1658	0.0037	no
Placed	chr1	160531121	GNRS_1659	0.1336	no
Placed	chr1	160870821	GNRS_1660	0.0009	no
Placed	chr1	160906784	GNRS_1661	0.0009	no
Placed	chr1	160946154	GNRS_1662	0.0028	no
Placed	chr1	160956292	GNRS_1663	0.0028	no
Placed	chr1	161035893	GNRS_1664	1	yes
Placed	chr1	161042546	GNRS_1665	0.0074	no
Placed	chr1	161440057	GNRS_1666	0.1822	yes
Placed	chr1	161476995	GNRS_1667	0.0037	yes
Placed	chr1	161477778	GNRS_1668	0.0037	no
Placed	chr1	161511104	GNRS_1669	0.0028	yes
Placed	chr1	161567673	GNRS_1670	0.0297	yes
Placed	chr1	161615732	GNRS_1671	0.0037	no
Placed	chr1	162097911	GNRS_1672	0.0028	no
Placed	chr1	162110292	GNRS_1673	0.1957	no
Placed	chr1	162261297	GNRS_1674	0.0044	no
Placed	chr1	162267456	GNRS_1675	0.0111	no
Placed	chr1	162293230	GNRS_1676	0.0093	no
Placed	chr1	162402618	GNRS_1677	0.0019	yes
Placed	chr1	162527260	GNRS_1678	0.0121	no
Placed	chr1	162572612	GNRS_1679	0.0009	no
Placed	chr1	162727099	GNRS_1680	0.4749	no
Placed	chr1	162727270	GNRS_1681	0.459	yes
Placed	chr1	162727399	GNRS_1682	0.0121	yes
Placed	chr1	162791518	GNRS_1683	0.9898	no
Placed	chr1	162802602	GNRS_1684	0.001	no
Placed	chr1	163045813	GNRS_1685	0.0009	no
Placed	chr1	163119059	GNRS_1686	0.1438	no
Placed	chr1	163247452	GNRS_1687	0.0028	no
Placed	chr1	163344641	GNRS_1688	0.3256	yes
Placed	chr1	163552261	GNRS_1689	0.2728	no
Placed	chr1	163628283	GNRS_1690	0.2237	yes
Placed	chr1	163669957	GNRS_1691	0.0994	no
Placed	chr1	164005889	GNRS_1692	0.0047	no
Placed	chr1	164063603	GNRS_1693	0.8234	no
Placed	chr1	164148340	GNRS_1694	0.0019	no
Placed	chr1	164270313	GNRS_1695	0.0065	no
Placed	chr1	164439996	GNRS_1696	0.9972	yes
Placed	chr1	164497038	GNRS_1697	0.0009	no
Placed	chr1	164773527	GNRS_1698	0.0028	no
Placed	chr1	165185526	GNRS_1699	0.744	no
Placed	chr1	165379429	GNRS_1700	0.0009	no
Placed	chr1	165562673	GNRS_1701	0.1208	no
Placed	chr1	165690067	GNRS_1702	0.9323	no
Placed	chr1	165814783	GNRS_1703	0.0028	no
Placed	chr1	165892146	GNRS_1704	0.4954	no
Placed	chr1	165892146	GNRS_1705	0.0074	no
Placed	chr1	165984993	GNRS_1706	0.3631	no
Placed	chr1	166220195	GNRS_1707	0.0937	no
Placed	chr1	166246313	GNRS_1708	0.0038	no
Placed	chr1	166349558	GNRS_1709	0.0009	no
Placed	chr1	166810149	GNRS_1710	0.025	no
Placed	chr1	166878324	GNRS_1711	0.0019	no
Placed	chr1	166947324	GNRS_1712	0.0009	no
Placed	chr1	167030248	GNRS_1713	0.0009	no
Placed	chr1	167056630	GNRS_1714	0.9991	yes
Placed	chr1	167205989	GNRS_1715	0.9694	yes
Placed	chr1	167434888	GNRS_1716	0.0505	no
Placed	chr1	167435094	GNRS_1717	0.057	yes
Placed	chr1	167435297	GNRS_1718	0.4684	yes
Placed	chr1	167435888	GNRS_1719	0.0056	no
Placed	chr1	167536857	GNRS_1720	0.2542	no
Placed	chr1	167557373	GNRS_1721	0.0019	no
Placed	chr1	167607727	GNRS_1722	0.0019	no
Placed	chr1	167743625	GNRS_1723	0.0622	no
Placed	chr1	167889442	GNRS_1724	0.0074	no
Placed	chr1	167894936	GNRS_1725	0.0009	no
Placed	chr1	168110204	GNRS_1726	0.0316	no
Placed	chr1	168119277	GNRS_1727	0.2273	no
Placed	chr1	168153341	GNRS_1728	0.0046	no
Placed	chr1	168245518	GNRS_1729	0.0009	no
Placed	chr1	168297143	GNRS_1730	0.0074	no
Placed	chr1	168410456	GNRS_1731	0.5609	yes
Placed	chr1	168410456	GNRS_1732	0.4391	yes
Placed	chr1	168451690	GNRS_1733	0.369	no
Placed	chr1	168471966	GNRS_1734	0.9816	yes
Placed	chr1	168472041	GNRS_1735	0.3775	yes
Placed	chr1	168847762	GNRS_1736	0.0028	no
Placed	chr1	168956827	GNRS_1737	0.0186	no
Placed	chr1	169001595	GNRS_1738	0.0009	no
Placed	chr1	169058783	GNRS_1739	0.0009	no
Placed	chr1	169089690	GNRS_1740	0.9693	yes
Placed	chr1	169256812	GNRS_1741	0.0087	no
Placed	chr1	169356669	GNRS_1742	0.0009	no
Placed	chr1	169369756	GNRS_1743	0.0102	no
Placed	chr1	169473717	GNRS_1744	0.5955	no
Placed	chr1	169482236	GNRS_1745	0.0294	no
Placed	chr1	169502485	GNRS_1746	0.0028	no
Placed	chr1	169555621	GNRS_1747	0.6531	yes
Placed	chr1	169811812	GNRS_1748	0.1837	no
Placed	chr1	170050986	GNRS_1749	0.0009	no
Placed	chr1	170190670	GNRS_1750	0.0009	no
Placed	chr1	170211981	GNRS_1751	0.0046	no
Placed	chr1	170400003	GNRS_1752	0.0037	yes
Placed	chr1	170402538	GNRS_1753	0.0174	no
Placed	chr1	170514197	GNRS_1754	0.0009	no
Placed	chr1	170626206	GNRS_1755	0.0019	no
Placed	chr1	170634293	GNRS_1756	0.2755	no
Placed	chr1	170994904	GNRS_1757	0.0148	no
Placed	chr1	171342727	GNRS_1758	0.0019	no
Placed	chr1	171370000	GNRS_1759	0.0019	no
Placed	chr1	171389158	GNRS_1760	0.0409	no
Placed	chr1	171604471	GNRS_1761	0.0028	no
Placed	chr1	171690164	GNRS_1762	0.0102	no
Placed	chr1	171847726	GNRS_1763	0.0009	yes
Placed	chr1	172056928	GNRS_1764	0.0028	no
Placed	chr1	172191115	GNRS_1765	0.0009	no
Placed	chr1	172571922	GNRS_1766	0.9981	yes
Placed	chr1	172616115	GNRS_1767	0.0009	no
Placed	chr1	172984929	GNRS_1768	0.0037	no
Placed	chr1	172986862	GNRS_1769	0.0037	no
Placed	chr1	173071535	GNRS_1770	0.0019	no
Placed	chr1	173673628	GNRS_1771	0.0065	no
Placed	chr1	173709058	GNRS_1772	0.0019	yes
Placed	chr1	173789773	GNRS_1773	0.0028	no
Placed	chr1	173845627	GNRS_1774	0.0213	no
Placed	chr1	173941126	GNRS_1775	0.0019	no
Placed	chr1	174051829	GNRS_1776	0.0019	no
Placed	chr1	174135642	GNRS_1777	0.0037	no
Placed	chr1	174147694	GNRS_1778	0.0009	no
Placed	chr1	174232355	GNRS_1779	0.0009	yes
Placed	chr1	174363862	GNRS_1780	0.0798	no
Placed	chr1	174491101	GNRS_1781	0.0009	no
Placed	chr1	174515500	GNRS_1782	0.0074	no
Placed	chr1	174590838	GNRS_1783	0.0297	no
Placed	chr1	174815884	GNRS_1784	0.0009	no
Placed	chr1	174851167	GNRS_1785	0.0093	no
Placed	chr1	174858170	GNRS_1786	0.0093	no
Placed	chr1	174873895	GNRS_1787	0.0037	no
Placed	chr1	174937755	GNRS_1788	1	yes
Placed	chr1	174961194	GNRS_1789	0.0009	no
Placed	chr1	174964163	GNRS_1790	0.0475	no
Placed	chr1	175059703	GNRS_1791	0.1939	no
Placed	chr1	175231433	GNRS_1792	0.1019	no
Placed	chr1	175231433	GNRS_1793	0.242	no
Placed	chr1	175246871	GNRS_1794	0.0167	no
Placed	chr1	175302712	GNRS_1795	0.0103	no
Placed	chr1	175385033	GNRS_1796	0.0009	no
Placed	chr1	175650717	GNRS_1797	0.8618	yes
Placed	chr1	175651083	GNRS_1798	0.4142	yes
Placed	chr1	175651089	GNRS_1799	0.3426	no
Placed	chr1	175842862	GNRS_1800	1	yes
Placed	chr1	175982046	GNRS_1801	0.0009	no
Placed	chr1	176056655	GNRS_1802	0.0028	no
Placed	chr1	176112281	GNRS_1803	0.0084	no
Placed	chr1	176320650	GNRS_1804	0.0019	no
Placed	chr1	176367058	GNRS_1805	0.0028	no
Placed	chr1	176373915	GNRS_1806	0.0019	no
Placed	chr1	176901133	GNRS_1807	0.0037	no
Placed	chr1	176942545	GNRS_1808	0.0028	no
Placed	chr1	177244647	GNRS_1809	0.0009	no
Placed	chr1	177700908	GNRS_1810	0.0009	no
Placed	chr1	177955137	GNRS_1811	0.0019	no
Placed	chr1	177968682	GNRS_1812	0.0009	no
Placed	chr1	178017199	GNRS_1813	0.0056	no
Placed	chr1	178428464	GNRS_1814	0.0762	no
Placed	chr1	178478133	GNRS_1815	0.0009	no
Placed	chr1	178723646	GNRS_1816	0.0353	no
Placed	chr1	178842685	GNRS_1817	0.0009	no
Placed	chr1	178979036	GNRS_1818	0.4007	no
Placed	chr1	179005257	GNRS_1819	0.0009	no
Placed	chr1	179318194	GNRS_1820	0.0046	no
Placed	chr1	179353209	GNRS_1821	0.8243	no
Placed	chr1	179522823	GNRS_1822	0.3773	no
Placed	chr1	179665796	GNRS_1823	0.0019	no
Placed	chr1	179681956	GNRS_1824	0.9981	no
Placed	chr1	179727946	GNRS_1825	0.0037	no
Placed	chr1	179801244	GNRS_1826	0.0083	no
Placed	chr1	179902122	GNRS_1827	0.0009	no
Placed	chr1	180272078	GNRS_1828	0.0009	no
Placed	chr1	180579403	GNRS_1829	0.0056	no
Placed	chr1	180656530	GNRS_1830	0.5688	no
Placed	chr1	180672803	GNRS_1831	0.0354	no
Placed	chr1	180701806	GNRS_1832	0.0455	no
Placed	chr1	180724599	GNRS_1833	0.0028	no
Placed	chr1	180800963	GNRS_1834	0.0046	no
Placed	chr1	180888413	GNRS_1835	0.1865	no
Placed	chr1	181023028	GNRS_1836	0.0981	no
Placed	chr1	181078274	GNRS_1837	0.6596	no
Placed	chr1	181136854	GNRS_1838	0.9972	yes
Placed	chr1	181619210	GNRS_1839	0.0455	no
Placed	chr1	181632138	GNRS_1840	0.0297	no
Placed	chr1	181884400	GNRS_1841	0.0492	no
Placed	chr1	181914028	GNRS_1842	0.0037	no
Placed	chr1	181938846	GNRS_1843	0.0019	no
Placed	chr1	182068991	GNRS_1844	1	yes
Placed	chr1	182138470	GNRS_1845	0.9991	yes
Placed	chr1	182305180	GNRS_1846	0.0327	no
Placed	chr1	182451705	GNRS_1847	0.5141	no
Placed	chr1	182465082	GNRS_1848	0.0284	no
Placed	chr1	182852939	GNRS_1849	0.1577	no
Placed	chr1	183149685	GNRS_1850	0.5028	yes
Placed	chr1	183149688	GNRS_1851	0.0282	no
Placed	chr1	183149988	GNRS_1852	0.0284	no
Placed	chr1	183150173	GNRS_1853	0.0717	no
Placed	chr1	183339056	GNRS_1854	0.0139	yes
Placed	chr1	183373943	GNRS_1855	0.0065	no
Placed	chr1	183384196	GNRS_1856	0.0037	no
Placed	chr1	183617104	GNRS_1857	0.0037	no
Placed	chr1	183646994	GNRS_1858	0.0009	yes
Placed	chr1	183663407	GNRS_1859	0.0083	no
Placed	chr1	183887206	GNRS_1860	1	no
Placed	chr1	184000551	GNRS_1861	0.2095	no
Placed	chr1	184053135	GNRS_1862	0.0009	no
Placed	chr1	184055981	GNRS_1863	0.0009	no
Placed	chr1	184301513	GNRS_1864	0.0009	no
Placed	chr1	184338403	GNRS_1865	0.0084	no
Placed	chr1	184347365	GNRS_1866	0.0009	no
Placed	chr1	184461860	GNRS_1867	0.0195	no
Placed	chr1	184672142	GNRS_1868	0.0009	no
Placed	chr1	184813525	GNRS_1869	0.0009	yes
Placed	chr1	184981329	GNRS_1870	0.0121	no
Placed	chr1	185153362	GNRS_1871	0.0009	no
Placed	chr1	185187057	GNRS_1872	0.0649	no
Placed	chr1	185535570	GNRS_1873	0.1234	no
Placed	chr1	185593051	GNRS_1874	0.0009	no
Placed	chr1	185615654	GNRS_1875	0.2398	no
Placed	chr1	185651639	GNRS_1876	0.0037	no
Placed	chr1	185681864	GNRS_1877	0.0009	no
Placed	chr1	185837469	GNRS_1878	0.0009	no
Placed	chr1	186307003	GNRS_1879	0.0084	no
Placed	chr1	186370579	GNRS_1880	0.0019	no
Placed	chr1	186387805	GNRS_1881	0.0009	no
Placed	chr1	186425017	GNRS_1882	0.0009	yes
Placed	chr1	186853305	GNRS_1883	0.0009	no
Placed	chr1	186857055	GNRS_1884	0.7662	yes
Placed	chr1	186870943	GNRS_1885	0.0139	no
Placed	chr1	186919693	GNRS_1886	0.0037	yes
Placed	chr1	187057114	GNRS_1887	0.0009	no
Placed	chr1	187137658	GNRS_1888	0.0009	no
Placed	chr1	187137809	GNRS_1889	0.2968	no
Placed	chr1	187212315	GNRS_1890	0.0009	no
Placed	chr1	187349143	GNRS_1891	0.0037	no
Placed	chr1	187552933	GNRS_1892	0.0668	no
Placed	chr1	187600854	GNRS_1893	0.0028	no
Placed	chr1	187666314	GNRS_1894	0.0028	no
Placed	chr1	187666390	GNRS_1895	0.5678	no
Placed	chr1	187666537	GNRS_1896	0.3597	no
Placed	chr1	187771973	GNRS_1897	0.0009	no
Placed	chr1	187798402	GNRS_1898	0.0009	no
Placed	chr1	187859580	GNRS_1899	0.0009	no
Placed	chr1	187986253	GNRS_1900	0.0019	no
Placed	chr1	188010540	GNRS_1901	0.0056	no
Placed	chr1	188205510	GNRS_1902	0.0724	no
Placed	chr1	188217317	GNRS_1903	0.0724	no
Placed	chr1	188238910	GNRS_1904	0.7487	no
Placed	chr1	188382776	GNRS_1905	0.0009	no
Placed	chr1	188469076	GNRS_1906	0.1753	no
Placed	chr1	188575185	GNRS_1907	0.0028	no
Placed	chr1	188646790	GNRS_1908	0.2616	no
Placed	chr1	188683620	GNRS_1909	0.0009	no
Placed	chr1	188690222	GNRS_1910	0.013	no
Placed	chr1	188839324	GNRS_1911	0.0028	no
Placed	chr1	188863486	GNRS_1912	0.0009	no
Placed	chr1	188863708	GNRS_1913	0.4221	no
Placed	chr1	188895443	GNRS_1914	0.0009	no
Placed	chr1	188903800	GNRS_1915	0.0019	no
Placed	chr1	189011661	GNRS_1916	0.0028	no
Placed	chr1	189277896	GNRS_1917	0.4852	no
Placed	chr1	189323460	GNRS_1918	0.0083	no
Placed	chr1	189365658	GNRS_1919	0.0009	no
Placed	chr1	189562470	GNRS_1920	0.1473	yes
Placed	chr1	189596193	GNRS_1921	0.0019	no
Placed	chr1	189637929	GNRS_1922	0.0009	no
Placed	chr1	189648649	GNRS_1923	0.0056	no
Placed	chr1	189703108	GNRS_1924	0.0028	no
Placed	chr1	189847447	GNRS_1925	0.0028	no
Placed	chr1	189910449	GNRS_1926	0.0009	no
Placed	chr1	189914204	GNRS_1927	0.1308	no
Placed	chr1	189914458	GNRS_1928	0.026	no
Placed	chr1	189956320	GNRS_1929	0.0028	no
Placed	chr1	190125797	GNRS_1930	0.0019	no
Placed	chr1	190355455	GNRS_1931	0.0019	no
Placed	chr1	190657241	GNRS_1932	0.0009	no
Placed	chr1	190700538	GNRS_1933	0.0009	no
Placed	chr1	190804025	GNRS_1934	0.1614	no
Placed	chr1	190888315	GNRS_1935	0.0009	no
Placed	chr1	190905314	GNRS_1936	0.257	no
Placed	chr1	190905448	GNRS_1937	0.0028	no
Placed	chr1	191003872	GNRS_1938	0.1338	no
Placed	chr1	191107012	GNRS_1939	0.0047	no
Placed	chr1	191135943	GNRS_1940	0.0325	no
Placed	chr1	191140407	GNRS_1941	0.0037	no
Placed	chr1	191234625	GNRS_1942	0.3635	no
Placed	chr1	191234684	GNRS_1943	0.1736	no
Placed	chr1	191324608	GNRS_1944	0.0037	no
Placed	chr1	191488989	GNRS_1945	0.0019	no
Placed	chr1	191497808	GNRS_1946	0.0791	no
Placed	chr1	191508320	GNRS_1947	0.1058	no
Placed	chr1	191580252	GNRS_1948	0.0176	no
Placed	chr1	191599755	GNRS_1949	0.0056	no
Placed	chr1	191611638	GNRS_1950	0.2412	no
Placed	chr1	191635471	GNRS_1951	0.0056	no
Placed	chr1	191848295	GNRS_1952	0.3673	no
Placed	chr1	191993570	GNRS_1953	0.0009	yes
Placed	chr1	192223137	GNRS_1954	0.202	no
Placed	chr1	192223137	GNRS_1955	0.797	no
Placed	chr1	192273120	GNRS_1956	0.0028	no
Placed	chr1	192293123	GNRS_1957	0.2156	no
Placed	chr1	192434454	GNRS_1958	0.0009	no
Placed	chr1	192502142	GNRS_1959	0.0056	no
Placed	chr1	192503429	GNRS_1960	0.0019	no
Placed	chr1	192765519	GNRS_1961	0.0334	no
Placed	chr1	192857697	GNRS_1962	0.2072	no
Placed	chr1	192905799	GNRS_1963	0.0111	no
Placed	chr1	193444156	GNRS_1964	0.0065	no
Placed	chr1	193497901	GNRS_1965	0.0827	yes
Placed	chr1	193705995	GNRS_1966	0.025	no
Placed	chr1	193719543	GNRS_1967	0.0037	no
Placed	chr1	193721717	GNRS_1968	0.0113	no
Placed	chr1	193828019	GNRS_1969	0.0037	no
Placed	chr1	194016367	GNRS_1970	0.0046	no
Placed	chr1	194099014	GNRS_1971	0.3845	no
Placed	chr1	194279839	GNRS_1972	0.0121	no
Placed	chr1	194303824	GNRS_1973	1	yes
Placed	chr1	194323110	GNRS_1974	0.0742	no
Placed	chr1	194389007	GNRS_1975	0.0009	no
Placed	chr1	194440437	GNRS_1976	0.0009	no
Placed	chr1	194481768	GNRS_1977	0.0916	no
Placed	chr1	194481905	GNRS_1978	0.48	no
Placed	chr1	194485176	GNRS_1979	0.5549	no
Placed	chr1	194626824	GNRS_1980	0.0751	no
Placed	chr1	194669563	GNRS_1981	0.9926	yes
Placed	chr1	194705995	GNRS_1982	0.3467	no
Placed	chr1	194939801	GNRS_1983	0.0046	no
Placed	chr1	194965511	GNRS_1984	0.0232	no
Placed	chr1	195078809	GNRS_1985	0.0028	no
Placed	chr1	195177507	GNRS_1986	0.0065	no
Placed	chr1	195678588	GNRS_1987	0.0019	no
Placed	chr1	195911135	GNRS_1988	0.1194	no
Placed	chr1	196161633	GNRS_1989	0.013	no
Placed	chr1	196184401	GNRS_1990	0.8831	yes
Placed	chr1	196235595	GNRS_1991	0.0074	no
Placed	chr1	196262785	GNRS_1992	0.0009	no
Placed	chr1	196437080	GNRS_1993	0.9944	yes
Placed	chr1	196495322	GNRS_1994	0.0037	no
Placed	chr1	196702247	GNRS_1995	0.0009	no
Placed	chr1	196710729	GNRS_1996	0.0019	no
Placed	chr1	196776157	GNRS_1997	0.0019	no
Placed	chr1	196789629	GNRS_1998	0.0029	yes
[truncated: 43,286 more rows]

## Sheet: Table S7
Supplementary Table 7. The statistics of NRSs overlapped with insertions from other datasets
Dataset	Number of overlapped NRSs	Length of overlapped NRS (bp)	Length of non-overlapped NRSs (bp)	Average length of overlapped NRSs (bp)	Average length of non-overlapped NRSs (bp)
HGSVC2	14603	8197730	19061390	561	856
3,622 Icelanders	9299	5434152	21824968	584	792
405 Chinese	11150	6025357	21233763	540	826
HPRC pangenome	10184	4667028	22592092	458	847
CPC pangenome	8453	5279604	21979516	624	773
Total	23202	12114834	15144286	522	1109

## Sheet: Table S8
Supplementary Table 8. Genome-wide distribution of NRS hotspots in segmental duplication regions and last 5 Mbp of chromosomes
Chromosome	Start	End	Width	P value	Num.events	Last 5 Mbp of chromosomes	Segmental duplication (SD)	SD_chr	SD_start	SD_end
chr1	312818	4427927	4115110	0	264	yes	yes	chr1	498074	522650
chr1	8143037	8832424	689388	0.000236328	16	no	yes	chr1	8500394	8503089
chr1	29676138	29876137	200000	0.000212891	10	no	yes	chr1	29754670	29756428
chr1	152023301	152712689	689389	0	28	no	yes	chr1	152077936	152082229
chr1	245496534	248632865	3136332	0	96	yes	yes	chr1	247229874	247232063
chr2	364195	3896584	3532390	0	191	yes	yes	chr2	1105954	1107512
chr2	36068367	36268366	200000	0.000306641	12	no	no
chr2	87006319	87682374	676056	1.5625e-05	25	no	yes	chr2	87363318	87389032
chr2	91290820	91966874	676055	0	62	no	yes	chr2	91806066	91809037
chr2	132231604	132431603	200000	0.000675781	13	no	yes	chr2	132247904	132362523
chr2	136040049	136240048	200000	0.000306641	2	no	yes	chr2	136198679	136200502
chr2	231251174	232403284	1152111	0	62	no	yes	chr2	232320969	232324609
chr2	239344120	242193528	2849409	0	195	yes	yes	chr2	242168703	242171831
chr3	11403035	11993100	590066	0	22	no	yes	chr3	11877638	11879145
chr3	48069256	48269255	200000	6.83594e-05	8	no	yes	chr3	48210572	48213106
chr3	76934154	77524220	590067	0.000476563	17	no	yes	chr3	77289272	77292327
chr3	169769907	169969906	200000	0.000541016	9	no	yes	chr3	169944259	169946063
chr3	194734143	198295558	3561416	0	202	yes	yes	chr3	197629393	197634073
chr4	163569	1859407	1695839	0	102	yes	yes	chr4	225942	239787
chr4	3155247	3729206	573960	0	21	yes	yes	chr4	3534479	3563919
chr4	14748001	14948000	200000	0.0004375	14	no	no
chr4	40177269	40377268	200000	3.125e-05	15	no	no
chr4	45038747	45238746	200000	5.85937e-06	6	no	yes	chr4	45139096	45152834
chr4	181160120	181360119	200000	1.75781e-05	11	no	yes	chr4	181240493	181241768
chr4	183777838	183977837	200000	1.75781e-05	8	no	no
chr4	184899718	185099717	200000	9.76562e-06	13	no	yes	chr4	184909079	184911789
chr4	186021597	186969516	947920	0	46	yes	yes	chr4	186959311	186965168
chr4	187891396	189961194	2069799	0	129	yes	yes	chr4	189880624	189963764
chr5	1	2369595	2369595	0	277	yes	yes	chr5	1601534	1616995
chr5	3241838	3799251	557414	1.17187e-05	20	yes	yes	chr5	3638192	3639248
chr5	5743736	5943735	200000	7.61719e-05	7	no	no
chr5	7173391	7373390	200000	0.000535156	10	no	yes	chr5	7297465	7299431
chr5	55781692	55981691	200000	7.8125e-05	2	no	yes	chr5	55940163	55941820
chr5	176230201	176430200	200000	1.95312e-06	6	no	yes	chr5	176346064	176348356
chr5	177659857	178574684	914828	0	40	yes	yes	chr5	178517625	178519128
chr5	180161755	181433996	1272242	0	62	yes	yes	chr5	181320889	181326752
chr6	212641	1420571	1207931	0	65	yes	yes	chr6	519066	520213
chr6	43889641	44425617	535977	0.000101563	18	no	no
chr6	157113863	157985816	871954	1.95312e-06	32	no	yes	chr6	157364653	157366239
chr6	160137656	160337655	200000	0.000429688	6	no	no
chr6	166521217	170805978	4284762	0	340	yes	yes	chr6	167350732	167352440
chr7	57043	1826579	1769537	0	164	yes	yes	chr7	1815427	1842416
chr7	57188192	57388191	200000	8.78906e-05	13	no	yes	chr7	57210184	57228967
chr7	63466340	64294154	827815	0	34	no	yes	chr7	64198301	64220757
chr7	65663692	67119320	1455629	0	56	no	yes	chr7	66567908	66577682
chr7	76964359	77164358	200000	0.000158203	13	no	yes	chr7	77046332	77065007
chr7	100507414	101335228	827815	0	40	no	yes	chr7	100996455	101004221
chr7	149790878	149990877	200000	0	6	no	yes	chr7	149930517	150036952
chr7	154813396	156269025	1455630	0	72	yes	yes	chr7	155104684	155106401
chr7	157324656	159345972	2021317	0	282	yes	yes	chr7	158146916	158147979
chr8	240574	2442565	2201992	0	165	yes	yes	chr8	1392814	1397675
chr8	68880298	69080297	200000	3.71094e-05	10	no	no
chr8	141238007	144869992	3631986	0	127	yes	yes	chr8	142729427	142731599
chr9	247863	720561	472699	1.17187e-05	15	yes	yes	chr9	321315	322474
chr9	6247243	6719941	472699	0.000130859	12	no	yes	chr9	6278943	6281989
chr9	14973613	15173612	200000	9.57031e-05	9	no	yes	chr9	14974992	15024706
chr9	41425424	41625423	200000	0.000619141	7	no	yes	chr9	41536378	41567283
chr9	87511568	88256965	745398	0	26	no	yes	chr9	88111858	88115680
chr9	89147762	89347761	200000	0.000154297	9	no	yes	chr9	89297490	89300130
chr9	110690989	110890988	200000	0.000683594	7	no	no
chr9	129234526	129434525	200000	0.000746094	9	no	yes	chr9	129395315	129423850
chr9	133597712	138160896	4563185	0	233	yes	yes	chr9	137566984	137568608
chr10	118520	1636998	1518479	0	112	yes	yes	chr10	402393	404172
chr10	2491782	3482869	991088	3.90625e-06	38	yes	yes	chr10	3457512	3458841
chr10	36772232	37763318	991087	0	36	no	yes	chr10	37446504	37449263
chr10	130647925	133484882	2836958	0	204	yes	yes	chr10	133137545	133139602
chr11	27373	2091022	2063650	0	162	yes	yes	chr11	134563	158964
chr11	37566601	37766600	200000	0.000496094	10	no	no
chr11	68716173	69182408	466236	4.10156e-05	15	no	no
chr11	121697069	122163303	466235	0.000167969	16	no	no
chr11	133943909	134942615	998707	0	50	yes	yes	chr11	134121487	134123932
chr12	192148	1705956	1513809	0	62	yes	yes	chr12	419463	420864
chr12	5710147	6172908	462762	0.000160156	14	no	yes	chr12	6001922	6027040
chr12	30935285	31135284	200000	0.000154297	16	no	yes	chr12	31073800	31107937
chr12	40131950	40594711	462762	0	24	no	no
chr12	121588127	121788126	200000	9.76562e-06	16	no	no
chr12	127368888	127831649	462762	0.000101563	18	no	yes	chr12	127431783	127433073
chr12	128682698	129408220	725523	1.5625e-05	24	yes	yes	chr12	128935334	128936882
chr12	130259269	133086886	2827618	0	206	yes	yes	chr12	132692200	132693667
chr13	18845411	19616607	771197	0	30	no	yes	chr13	19126386	19131569
chr13	22843792	23043791	200000	0.000392578	11	no	yes	chr13	22848600	22849906
chr13	24176586	24757383	580798	3.90625e-06	19	no	yes	chr13	24327941	24332103
chr13	45310886	45701285	390400	3.32031e-05	16	no	yes	chr13	45389293	45391426
chr13	52355653	52746051	390399	0.000130859	12	no	yes	chr13	52642452	52643780
chr13	110046582	110627380	580799	0	21	yes	no
chr13	111379376	114364327	2984952	0	222	yes	yes	chr13	112277757	112280472
chr14	20093935	20642573	548639	1.95312e-06	17	no	yes	chr14	20308223	20309260
chr14	22360089	22908727	548639	1.95312e-06	15	no	yes	chr14	22715750	22717493
chr14	24451924	24826242	374319	0.000386719	11	no	no
chr14	34039499	34762457	722959	1.95312e-06	19	no	yes	chr14	34555246	34562448
chr14	101675484	101875483	200000	0.000173828	9	no	no
chr14	103767319	105884833	2117515	0	148	yes	yes	chr14	105734039	105743359
chr14	106382112	106930750	548639	1.95312e-06	17	yes	yes	chr14	106674861	106678539
chr15	24580161	24780160	200000	0.000296875	9	no	no
chr15	25557694	25920615	362922	3.125e-05	11	no	no
chr15	27023992	27549836	525845	0	18	no	no
chr15	60748865	61111787	362923	0.000130859	11	no	no
chr15	79321984	79684905	362922	1.95312e-06	14	no	yes	chr15	79667858	79669082
chr15	91378219	92066984	688766	0	19	no	no
chr15	99687245	101991188	2303944	0	98	yes	yes	chr15	99786693	99791194
chr16	1	1672395	1672395	0	157	yes	yes	chr16	27756	40843
chr16	8433642	8812135	378494	1.36719e-05	16	no	no
chr16	32887251	33622731	735481	0	22	no	yes	chr16	33042575	33057881
chr16	83757898	84314884	556987	5.66406e-05	15	no	no
chr16	85185846	87349274	2163429	0	67	yes	yes	chr16	85404093	85407363
chr16	88220236	90026676	1806441	0	114	yes	yes	chr16	88133852	88277048
chr17	1	2091303	2091303	0	248	yes	yes	chr17	109788	113064
chr17	80578921	81438775	859855	5.66406e-05	35	yes	no
chr17	82393521	83257440	863920	0	99	yes	yes	chr17	83216914	83229361
chr18	29501469	29701468	200000	0.000833984	12	no	no
chr18	76376824	77371320	994497	0	37	yes	yes	chr18	76644917	76647332
chr18	77965819	80231511	2265693	0	200	yes	yes	chr18	79481757	79482936
chr19	1	1560617	1560617	0	186	yes	yes	chr19	193117	198469
chr19	1944433	2611483	667051	0	37	yes	no
chr19	2995298	3312060	316763	0.000341797	17	yes	yes	chr19	3172670	3174187
chr19	3695875	4246163	550289	3.90625e-06	27	yes	yes	chr19	3974044	3975116
chr19	15722448	16155973	433526	0	29	no	yes	chr19	15907771	15911197
chr19	22611456	23044981	433526	0.000199219	23	no	yes	chr19	22925270	22926790
chr19	23312033	23745558	433526	0.000134766	18	no	yes	chr19	23443828	23451755
chr19	29383701	29700463	316763	0.000398438	18	no	no
chr19	52619508	53053032	433525	3.90625e-06	24	no	yes	chr19	52757221	52780517
chr19	54954764	55271526	316763	3.90625e-05	21	yes	yes	chr19	55204784	55206962
chr20	16119840	16319839	200000	0.000558594	8	no	no
chr20	20085670	20541529	455860	2.14844e-05	18	no	no
chr20	38379658	38579657	200000	0.000611328	11	no	no
chr20	61023265	64421514	3398250	0	203	yes	yes	chr20	64298889	64300219
chr21	42406519	42940968	534450	3.90625e-06	19	yes	yes	chr21	42587454	42588929
chr21	44664057	46619918	1955862	0	143	yes	yes	chr21	46381956	46383196
chr22	19929289	20372478	443190	0.000201172	15	no	yes	chr22	20361542	20362643
chr22	22604374	22804373	200000	0.000957031	9	no	yes	chr22	22664938	22667412
chr22	23415006	23858195	443190	0	17	no	yes	chr22	23493585	23499842
chr22	43032296	43718674	686379	0	25	no	yes	chr22	43644840	43645853
chr22	44005054	44367179	362126	0.000271484	13	no	yes	chr22	44222726	44266377
chr22	46355886	47042264	686379	3.90625e-05	22	yes	yes	chr22	46479630	46481517
chr22	48382466	50818467	2436002	0	121	yes	yes	chr22	50786419	50798565
chrX	1	3823048	3823048	0	527	yes	yes	chrX	850387	853246
chrX	88807235	89622282	815048	0	36	no	yes	chrX	89394404	89732547
chrY	4243924	4983922	739999	1.95312e-06	16	yes	yes	chrY	4564440	4569891
chrY	6295920	7899917	1603998	0	36	no	yes	chrY	7333660	7363453
chrY	9751914	10167912	415999	3.71094e-05	8	no	yes	chrY	9870806	9875235
chrY	10507912	11571910	1063999	0	25	no	yes	chrY	10691902	10693741
chrY	11803910	12867907	1063998	0	24	no	yes	chrY	12404396	12423210
chrY	20119894	20535893	416000	7.03125e-05	8	no	no
chrY	21199892	21939890	739999	5.85937e-06	14	no	yes	chrY	21328110	21347397
			141094585

## Sheet: Table S9
Supplementary Table 9. The summary of repeat elements for the NRSs
Type	Total NRS (bp/%)		Placed NRSs (bp/%)		Unplaced NRSs (bp/%)
SINEs	8673462	0.14536	5102042	0.187168	3571420	0.110196
LINEs	9481607	0.158904	4694495	0.172217	4787112	0.147706
LTR elements	3314496	0.0555482	1578471	0.0579062	1736025	0.053565
DNA elements	512233	0.0085846	148384	0.00544346	363849	0.0112266
Unclassified	2485920	0.041662	817762	0.0299996	1668158	0.051471
Small RNA	75052	0.00125781	5624	0.000206316	69428	0.0021422
Satellites	4276737	0.0716746	64843	0.00237876	4211894	0.129958
STRsa	6825718	0.114393	2798497	0.102663	4027221	0.12426
VNTRsb	10611024	0.177832	4901295	0.179804	5709729	0.176174
Low complexity	554840	0.00929866	334302	0.0122639	220538	0.00680469
Bases masked	46811089	0.784515	20445715	0.75005	26365374	0.813503
Total length	59668808	1	27259120	1	32409688	1
a,Tandem motif lengths of <= 6 bp.
b, Tandem motif lengths of >= 7 bp.

[truncated: 15 more sheets: Table S10, Table S11, Table S12, Table S13, Table S14, Table S15, Table S16, Table S17, Table S18, Table S19, Table S20, Table S21, Table S22, Table S23, Table S24]
